# Supplementary material for: Brevetoxins and emergency department visits among children: A case-crossover study of Florida red tides
Source: Environ Epidemiol. 2026 May 19;10(3):e481. doi: 10.1097/EE9.0000000000000481 (PMC13189565; doi:10.1097/EE9.0000000000000481)
Supplement: Supplementary file 2 [file ee9-10-e481-s002.xlsx]

## Sheet: SupplementalTable1
Supplemental Table 1. Adjusted* odds ratios for ED visits per an interquartile range increase in the waterborne brevetoxin index (cells/Liter), overall and by diagnosis group, over single-day and cumulative lags
							95% Confidence Interval
Exposure	Exposure Parameterization	Diagnosis Group	Case Days	Control Days	Lag	Adjusted Odds Ratio	Lower	Upper	p<0.05
Waterborne Brevetoxin Index (WBI)	Linear	Negative Controls**	698	2352	0	0.999563	0.998341	1.00079
Waterborne Brevetoxin Index (WBI)	Linear	Negative Controls**	698	2352	1	0.999615	0.998536	1.0007
Waterborne Brevetoxin Index (WBI)	Linear	Negative Controls**	698	2352	2	0.999668	0.998726	1.00061
Waterborne Brevetoxin Index (WBI)	Linear	Negative Controls**	698	2352	3	0.99972	0.998908	1.00053
Waterborne Brevetoxin Index (WBI)	Linear	Negative Controls**	698	2352	4	0.999773	0.999076	1.00047
Waterborne Brevetoxin Index (WBI)	Linear	Negative Controls**	698	2352	5	0.999825	0.999224	1.00043
Waterborne Brevetoxin Index (WBI)	Linear	Negative Controls**	698	2352	6	0.999877	0.999339	1.00042
Waterborne Brevetoxin Index (WBI)	Linear	Negative Controls**	698	2352	7	0.99993	0.999411	1.00045
Waterborne Brevetoxin Index (WBI)	Linear	Negative Controls**	698	2352	8	0.999982	0.999435	1.00053
Waterborne Brevetoxin Index (WBI)	Linear	Negative Controls**	698	2352	9	1.00003	0.999417	1.00065
Waterborne Brevetoxin Index (WBI)	Linear	Negative Controls**	698	2352	10	1.00009	0.999369	1.00081
Waterborne Brevetoxin Index (WBI)	Linear	Negative Controls**	698	2352	11	1.00014	0.999302	1.00098
Waterborne Brevetoxin Index (WBI)	Linear	Negative Controls**	698	2352	12	1.00019	0.999224	1.00116
Waterborne Brevetoxin Index (WBI)	Linear	Negative Controls**	698	2352	13	1.00024	0.999137	1.00135
Waterborne Brevetoxin Index (WBI)	Linear	Negative Controls**	698	2352	0-1	0.999178	0.996881	1.00148
Waterborne Brevetoxin Index (WBI)	Linear	Negative Controls**	698	2352	0-2	0.998846	0.995616	1.00209
Waterborne Brevetoxin Index (WBI)	Linear	Negative Controls**	698	2352	0-3	0.998567	0.99454	1.00261
Waterborne Brevetoxin Index (WBI)	Linear	Negative Controls**	698	2352	0-4	0.99834	0.993648	1.00305
Waterborne Brevetoxin Index (WBI)	Linear	Negative Controls**	698	2352	0-5	0.998165	0.992931	1.00343
Waterborne Brevetoxin Index (WBI)	Linear	Negative Controls**	698	2352	0-6	0.998043	0.992379	1.00374
Waterborne Brevetoxin Index (WBI)	Linear	Negative Controls**	698	2352	0-7	0.997972	0.991979	1.004
Waterborne Brevetoxin Index (WBI)	Linear	Negative Controls**	698	2352	0-8	0.997955	0.991715	1.00423
Waterborne Brevetoxin Index (WBI)	Linear	Negative Controls**	698	2352	0-9	0.997989	0.991562	1.00446
Waterborne Brevetoxin Index (WBI)	Linear	Negative Controls**	698	2352	0-10	0.998076	0.991493	1.0047
Waterborne Brevetoxin Index (WBI)	Linear	Negative Controls**	698	2352	0-11	0.998215	0.991468	1.00501
Waterborne Brevetoxin Index (WBI)	Linear	Negative Controls**	698	2352	0-12	0.998406	0.991445	1.00542
Waterborne Brevetoxin Index (WBI)	Linear	Negative Controls**	698	2352	0-13	0.99865	0.991373	1.00598
Waterborne Brevetoxin Index (WBI)	Linear	ENT, Dental & Mouth Diseases	321	1085	0	0.995435	0.990052	1.00085
Waterborne Brevetoxin Index (WBI)	Linear	ENT, Dental & Mouth Diseases	321	1085	1	0.996136	0.991312	1.00098
Waterborne Brevetoxin Index (WBI)	Linear	ENT, Dental & Mouth Diseases	321	1085	2	0.996837	0.992551	1.00114
Waterborne Brevetoxin Index (WBI)	Linear	ENT, Dental & Mouth Diseases	321	1085	3	0.997538	0.993759	1.00133
Waterborne Brevetoxin Index (WBI)	Linear	ENT, Dental & Mouth Diseases	321	1085	4	0.99824	0.994921	1.00157
Waterborne Brevetoxin Index (WBI)	Linear	ENT, Dental & Mouth Diseases	321	1085	5	0.998943	0.996015	1.00188
Waterborne Brevetoxin Index (WBI)	Linear	ENT, Dental & Mouth Diseases	321	1085	6	0.999646	0.997008	1.00229
Waterborne Brevetoxin Index (WBI)	Linear	ENT, Dental & Mouth Diseases	321	1085	7	1.00035	0.997865	1.00284
Waterborne Brevetoxin Index (WBI)	Linear	ENT, Dental & Mouth Diseases	321	1085	8	1.00105	0.998558	1.00355
Waterborne Brevetoxin Index (WBI)	Linear	ENT, Dental & Mouth Diseases	321	1085	9	1.00176	0.99909	1.00443
Waterborne Brevetoxin Index (WBI)	Linear	ENT, Dental & Mouth Diseases	321	1085	10	1.00246	0.999487	1.00545
Waterborne Brevetoxin Index (WBI)	Linear	ENT, Dental & Mouth Diseases	321	1085	11	1.00317	0.999787	1.00656
Waterborne Brevetoxin Index (WBI)	Linear	ENT, Dental & Mouth Diseases	321	1085	12	1.00387	1.00002	1.00774	*
Waterborne Brevetoxin Index (WBI)	Linear	ENT, Dental & Mouth Diseases	321	1085	13	1.00458	1.00021	1.00897	*
Waterborne Brevetoxin Index (WBI)	Linear	ENT, Dental & Mouth Diseases	321	1085	0-1	0.991588	0.981455	1.00183
Waterborne Brevetoxin Index (WBI)	Linear	ENT, Dental & Mouth Diseases	321	1085	0-2	0.988451	0.974161	1.00295
Waterborne Brevetoxin Index (WBI)	Linear	ENT, Dental & Mouth Diseases	321	1085	0-3	0.986018	0.968126	1.00424
Waterborne Brevetoxin Index (WBI)	Linear	ENT, Dental & Mouth Diseases	321	1085	0-4	0.984283	0.963304	1.00572
Waterborne Brevetoxin Index (WBI)	Linear	ENT, Dental & Mouth Diseases	321	1085	0-5	0.983242	0.959652	1.00741
Waterborne Brevetoxin Index (WBI)	Linear	ENT, Dental & Mouth Diseases	321	1085	0-6	0.982894	0.957121	1.00936
Waterborne Brevetoxin Index (WBI)	Linear	ENT, Dental & Mouth Diseases	321	1085	0-7	0.983237	0.95566	1.01161
Waterborne Brevetoxin Index (WBI)	Linear	ENT, Dental & Mouth Diseases	321	1085	0-8	0.984272	0.955208	1.01422
Waterborne Brevetoxin Index (WBI)	Linear	ENT, Dental & Mouth Diseases	321	1085	0-9	0.986002	0.955693	1.01727
Waterborne Brevetoxin Index (WBI)	Linear	ENT, Dental & Mouth Diseases	321	1085	0-10	0.98843	0.957028	1.02086
Waterborne Brevetoxin Index (WBI)	Linear	ENT, Dental & Mouth Diseases	321	1085	0-11	0.991561	0.959106	1.02512
Waterborne Brevetoxin Index (WBI)	Linear	ENT, Dental & Mouth Diseases	321	1085	0-12	0.995403	0.9618	1.03018
Waterborne Brevetoxin Index (WBI)	Linear	ENT, Dental & Mouth Diseases	321	1085	0-13	0.999962	0.964967	1.03623
Waterborne Brevetoxin Index (WBI)	Natural Spline	Gastrointestinal Diseases	237	817	0	0.739438	0.474458	1.15241
Waterborne Brevetoxin Index (WBI)	Natural Spline	Gastrointestinal Diseases	237	817	1	0.814578	0.596405	1.11256
Waterborne Brevetoxin Index (WBI)	Natural Spline	Gastrointestinal Diseases	237	817	2	0.893595	0.732887	1.08954
Waterborne Brevetoxin Index (WBI)	Natural Spline	Gastrointestinal Diseases	237	817	3	0.972081	0.849992	1.11171
Waterborne Brevetoxin Index (WBI)	Natural Spline	Gastrointestinal Diseases	237	817	4	1.04423	0.89835	1.21379
Waterborne Brevetoxin Index (WBI)	Natural Spline	Gastrointestinal Diseases	237	817	5	1.10305	0.904893	1.3446
Waterborne Brevetoxin Index (WBI)	Natural Spline	Gastrointestinal Diseases	237	817	6	1.14098	0.905636	1.43749
Waterborne Brevetoxin Index (WBI)	Natural Spline	Gastrointestinal Diseases	237	817	7	1.15107	0.911815	1.4531
Waterborne Brevetoxin Index (WBI)	Natural Spline	Gastrointestinal Diseases	237	817	8	1.13256	0.92403	1.38814
Waterborne Brevetoxin Index (WBI)	Natural Spline	Gastrointestinal Diseases	237	817	9	1.0912	0.933087	1.2761
Waterborne Brevetoxin Index (WBI)	Natural Spline	Gastrointestinal Diseases	237	817	10	1.03384	0.906853	1.17862
Waterborne Brevetoxin Index (WBI)	Natural Spline	Gastrointestinal Diseases	237	817	11	0.967245	0.806751	1.15967
Waterborne Brevetoxin Index (WBI)	Natural Spline	Gastrointestinal Diseases	237	817	12	0.897372	0.673729	1.19525
Waterborne Brevetoxin Index (WBI)	Natural Spline	Gastrointestinal Diseases	237	817	13	0.829058	0.54882	1.25239
Waterborne Brevetoxin Index (WBI)	Natural Spline	Gastrointestinal Diseases	237	817	0-1	0.60233	0.283487	1.27978
Waterborne Brevetoxin Index (WBI)	Natural Spline	Gastrointestinal Diseases	237	817	0-2	0.538239	0.210161	1.37847
Waterborne Brevetoxin Index (WBI)	Natural Spline	Gastrointestinal Diseases	237	817	0-3	0.523211	0.188054	1.4557
Waterborne Brevetoxin Index (WBI)	Natural Spline	Gastrointestinal Diseases	237	817	0-4	0.546351	0.194921	1.53139
Waterborne Brevetoxin Index (WBI)	Natural Spline	Gastrointestinal Diseases	237	817	0-5	0.602652	0.221672	1.63841
Waterborne Brevetoxin Index (WBI)	Natural Spline	Gastrointestinal Diseases	237	817	0-6	0.687616	0.260086	1.81792
Waterborne Brevetoxin Index (WBI)	Natural Spline	Gastrointestinal Diseases	237	817	0-7	0.791492	0.29889	2.09596
Waterborne Brevetoxin Index (WBI)	Natural Spline	Gastrointestinal Diseases	237	817	0-8	0.89641	0.329424	2.43926
Waterborne Brevetoxin Index (WBI)	Natural Spline	Gastrointestinal Diseases	237	817	0-9	0.978161	0.350035	2.73344
Waterborne Brevetoxin Index (WBI)	Natural Spline	Gastrointestinal Diseases	237	817	0-10	1.01127	0.361051	2.83245
Waterborne Brevetoxin Index (WBI)	Natural Spline	Gastrointestinal Diseases	237	817	0-11	0.978142	0.35698	2.68015
Waterborne Brevetoxin Index (WBI)	Natural Spline	Gastrointestinal Diseases	237	817	0-12	0.877757	0.321083	2.39955
Waterborne Brevetoxin Index (WBI)	Natural Spline	Gastrointestinal Diseases	237	817	0-13	0.727711	0.237824	2.22671
Waterborne Brevetoxin Index (WBI)	Natural Spline	Respiratory Diseases	216	735	0	1.4956	1.01562	2.20241	*
Waterborne Brevetoxin Index (WBI)	Natural Spline	Respiratory Diseases	216	735	1	1.29619	0.987721	1.70101
Waterborne Brevetoxin Index (WBI)	Natural Spline	Respiratory Diseases	216	735	2	1.13056	0.951332	1.34355
Waterborne Brevetoxin Index (WBI)	Natural Spline	Respiratory Diseases	216	735	3	0.998735	0.888961	1.12207
Waterborne Brevetoxin Index (WBI)	Natural Spline	Respiratory Diseases	216	735	4	0.899311	0.789386	1.02454
Waterborne Brevetoxin Index (WBI)	Natural Spline	Respiratory Diseases	216	735	5	0.83069	0.699775	0.986096	*
Waterborne Brevetoxin Index (WBI)	Natural Spline	Respiratory Diseases	216	735	6	0.792144	0.648792	0.96717	*
Waterborne Brevetoxin Index (WBI)	Natural Spline	Respiratory Diseases	216	735	7	0.784618	0.64214	0.958709	*
Waterborne Brevetoxin Index (WBI)	Natural Spline	Respiratory Diseases	216	735	8	0.807237	0.678766	0.960023	*
Waterborne Brevetoxin Index (WBI)	Natural Spline	Respiratory Diseases	216	735	9	0.857394	0.751976	0.977591	*
Waterborne Brevetoxin Index (WBI)	Natural Spline	Respiratory Diseases	216	735	10	0.934177	0.836325	1.04348
Waterborne Brevetoxin Index (WBI)	Natural Spline	Respiratory Diseases	216	735	11	1.03748	0.884056	1.21753
Waterborne Brevetoxin Index (WBI)	Natural Spline	Respiratory Diseases	216	735	12	1.16698	0.903703	1.50697
Waterborne Brevetoxin Index (WBI)	Natural Spline	Respiratory Diseases	216	735	13	1.32105	0.914167	1.90902
Waterborne Brevetoxin Index (WBI)	Natural Spline	Respiratory Diseases	216	735	0-1	1.93858	1.00473	3.74042	*
Waterborne Brevetoxin Index (WBI)	Natural Spline	Respiratory Diseases	216	735	0-2	2.19168	0.96533	4.97598
Waterborne Brevetoxin Index (WBI)	Natural Spline	Respiratory Diseases	216	735	0-3	2.18891	0.897138	5.34068
Waterborne Brevetoxin Index (WBI)	Natural Spline	Respiratory Diseases	216	735	0-4	1.96851	0.801779	4.83304
Waterborne Brevetoxin Index (WBI)	Natural Spline	Respiratory Diseases	216	735	0-5	1.63522	0.684056	3.90896
Waterborne Brevetoxin Index (WBI)	Natural Spline	Respiratory Diseases	216	735	0-6	1.29533	0.55519	3.02218
Waterborne Brevetoxin Index (WBI)	Natural Spline	Respiratory Diseases	216	735	0-7	1.01634	0.434927	2.37499
Waterborne Brevetoxin Index (WBI)	Natural Spline	Respiratory Diseases	216	735	0-8	0.820427	0.342795	1.96357
Waterborne Brevetoxin Index (WBI)	Natural Spline	Respiratory Diseases	216	735	0-9	0.703429	0.287037	1.72386
Waterborne Brevetoxin Index (WBI)	Natural Spline	Respiratory Diseases	216	735	0-10	0.657127	0.267124	1.61654
Waterborne Brevetoxin Index (WBI)	Natural Spline	Respiratory Diseases	216	735	0-11	0.681756	0.280961	1.65429
Waterborne Brevetoxin Index (WBI)	Natural Spline	Respiratory Diseases	216	735	0-12	0.795599	0.324461	1.95086
Waterborne Brevetoxin Index (WBI)	Natural Spline	Respiratory Diseases	216	735	0-13	1.05102	0.380886	2.9002
Waterborne Brevetoxin Index (WBI)	Linear	Systemic States	204	689	0	1.00033	0.993187	1.00752
Waterborne Brevetoxin Index (WBI)	Linear	Systemic States	204	689	1	1.00067	0.994144	1.00723
Waterborne Brevetoxin Index (WBI)	Linear	Systemic States	204	689	2	1.001	0.99505	1.00699
Waterborne Brevetoxin Index (WBI)	Linear	Systemic States	204	689	3	1.00134	0.995888	1.00682
Waterborne Brevetoxin Index (WBI)	Linear	Systemic States	204	689	4	1.00168	0.996637	1.00674
Waterborne Brevetoxin Index (WBI)	Linear	Systemic States	204	689	5	1.00201	0.997275	1.00678
Waterborne Brevetoxin Index (WBI)	Linear	Systemic States	204	689	6	1.00235	0.997778	1.00695
Waterborne Brevetoxin Index (WBI)	Linear	Systemic States	204	689	7	1.00269	0.998131	1.00727
Waterborne Brevetoxin Index (WBI)	Linear	Systemic States	204	689	8	1.00303	0.998332	1.00774
Waterborne Brevetoxin Index (WBI)	Linear	Systemic States	204	689	9	1.00337	0.998394	1.00836
Waterborne Brevetoxin Index (WBI)	Linear	Systemic States	204	689	10	1.0037	0.998338	1.0091
Waterborne Brevetoxin Index (WBI)	Linear	Systemic States	204	689	11	1.00404	0.998188	1.00993
Waterborne Brevetoxin Index (WBI)	Linear	Systemic States	204	689	12	1.00438	0.997965	1.01084
Waterborne Brevetoxin Index (WBI)	Linear	Systemic States	204	689	13	1.00472	0.997686	1.0118
Waterborne Brevetoxin Index (WBI)	Linear	Systemic States	204	689	0-1	1.00099	0.987382	1.01479
Waterborne Brevetoxin Index (WBI)	Linear	Systemic States	204	689	0-2	1.002	0.982535	1.02185
Waterborne Brevetoxin Index (WBI)	Linear	Systemic States	204	689	0-3	1.00334	0.978591	1.02871
Waterborne Brevetoxin Index (WBI)	Linear	Systemic States	204	689	0-4	1.00502	0.975492	1.03545
Waterborne Brevetoxin Index (WBI)	Linear	Systemic States	204	689	0-5	1.00705	0.973175	1.0421
Waterborne Brevetoxin Index (WBI)	Linear	Systemic States	204	689	0-6	1.00942	0.971567	1.04874
Waterborne Brevetoxin Index (WBI)	Linear	Systemic States	204	689	0-7	1.01213	0.970587	1.05545
Waterborne Brevetoxin Index (WBI)	Linear	Systemic States	204	689	0-8	1.01519	0.970141	1.06234
Waterborne Brevetoxin Index (WBI)	Linear	Systemic States	204	689	0-9	1.01861	0.970127	1.06952
Waterborne Brevetoxin Index (WBI)	Linear	Systemic States	204	689	0-10	1.02238	0.97043	1.07712
Waterborne Brevetoxin Index (WBI)	Linear	Systemic States	204	689	0-11	1.02651	0.970928	1.08528
Waterborne Brevetoxin Index (WBI)	Linear	Systemic States	204	689	0-12	1.03101	0.971494	1.09417
Waterborne Brevetoxin Index (WBI)	Linear	Systemic States	204	689	0-13	1.03588	0.972	1.10395
Waterborne Brevetoxin Index (WBI)	Linear	Psychiatric and Behavioral Diseases & Substance Abuse	190	642	0	0.998351	0.993055	1.00367
Waterborne Brevetoxin Index (WBI)	Linear	Psychiatric and Behavioral Diseases & Substance Abuse	190	642	1	0.998331	0.993548	1.00314
Waterborne Brevetoxin Index (WBI)	Linear	Psychiatric and Behavioral Diseases & Substance Abuse	190	642	2	0.998312	0.994011	1.00263
Waterborne Brevetoxin Index (WBI)	Linear	Psychiatric and Behavioral Diseases & Substance Abuse	190	642	3	0.998292	0.994434	1.00216
Waterborne Brevetoxin Index (WBI)	Linear	Psychiatric and Behavioral Diseases & Substance Abuse	190	642	4	0.998273	0.9948	1.00176
Waterborne Brevetoxin Index (WBI)	Linear	Psychiatric and Behavioral Diseases & Substance Abuse	190	642	5	0.998253	0.995089	1.00143
Waterborne Brevetoxin Index (WBI)	Linear	Psychiatric and Behavioral Diseases & Substance Abuse	190	642	6	0.998234	0.995276	1.0012
Waterborne Brevetoxin Index (WBI)	Linear	Psychiatric and Behavioral Diseases & Substance Abuse	190	642	7	0.998214	0.99534	1.0011
Waterborne Brevetoxin Index (WBI)	Linear	Psychiatric and Behavioral Diseases & Substance Abuse	190	642	8	0.998195	0.995269	1.00113
Waterborne Brevetoxin Index (WBI)	Linear	Psychiatric and Behavioral Diseases & Substance Abuse	190	642	9	0.998175	0.99507	1.00129
Waterborne Brevetoxin Index (WBI)	Linear	Psychiatric and Behavioral Diseases & Substance Abuse	190	642	10	0.998156	0.994763	1.00156
Waterborne Brevetoxin Index (WBI)	Linear	Psychiatric and Behavioral Diseases & Substance Abuse	190	642	11	0.998136	0.994374	1.00191
Waterborne Brevetoxin Index (WBI)	Linear	Psychiatric and Behavioral Diseases & Substance Abuse	190	642	12	0.998117	0.993925	1.00233
Waterborne Brevetoxin Index (WBI)	Linear	Psychiatric and Behavioral Diseases & Substance Abuse	190	642	13	0.998097	0.993431	1.00279
Waterborne Brevetoxin Index (WBI)	Linear	Psychiatric and Behavioral Diseases & Substance Abuse	190	642	0-1	0.996684	0.986655	1.00682
Waterborne Brevetoxin Index (WBI)	Linear	Psychiatric and Behavioral Diseases & Substance Abuse	190	642	0-2	0.995002	0.980769	1.00944
Waterborne Brevetoxin Index (WBI)	Linear	Psychiatric and Behavioral Diseases & Substance Abuse	190	642	0-3	0.993302	0.975367	1.01157
Waterborne Brevetoxin Index (WBI)	Linear	Psychiatric and Behavioral Diseases & Substance Abuse	190	642	0-4	0.991586	0.970414	1.01322
Waterborne Brevetoxin Index (WBI)	Linear	Psychiatric and Behavioral Diseases & Substance Abuse	190	642	0-5	0.989854	0.965868	1.01444
Waterborne Brevetoxin Index (WBI)	Linear	Psychiatric and Behavioral Diseases & Substance Abuse	190	642	0-6	0.988106	0.961683	1.01525
Waterborne Brevetoxin Index (WBI)	Linear	Psychiatric and Behavioral Diseases & Substance Abuse	190	642	0-7	0.986341	0.957804	1.01573
Waterborne Brevetoxin Index (WBI)	Linear	Psychiatric and Behavioral Diseases & Substance Abuse	190	642	0-8	0.98456	0.954165	1.01592
Waterborne Brevetoxin Index (WBI)	Linear	Psychiatric and Behavioral Diseases & Substance Abuse	190	642	0-9	0.982763	0.950689	1.01592
Waterborne Brevetoxin Index (WBI)	Linear	Psychiatric and Behavioral Diseases & Substance Abuse	190	642	0-10	0.980951	0.947289	1.01581
Waterborne Brevetoxin Index (WBI)	Linear	Psychiatric and Behavioral Diseases & Substance Abuse	190	642	0-11	0.979122	0.943864	1.0157
Waterborne Brevetoxin Index (WBI)	Linear	Psychiatric and Behavioral Diseases & Substance Abuse	190	642	0-12	0.977278	0.940304	1.01571
Waterborne Brevetoxin Index (WBI)	Linear	Psychiatric and Behavioral Diseases & Substance Abuse	190	642	0-13	0.975418	0.936497	1.01596
Waterborne Brevetoxin Index (WBI)	Linear	Skin, Dermatologic & Soft Tissue Diseases	142	475	0	0.998042	0.99027	1.00588
Waterborne Brevetoxin Index (WBI)	Linear	Skin, Dermatologic & Soft Tissue Diseases	142	475	1	0.998325	0.991326	1.00537
Waterborne Brevetoxin Index (WBI)	Linear	Skin, Dermatologic & Soft Tissue Diseases	142	475	2	0.998608	0.992323	1.00493
Waterborne Brevetoxin Index (WBI)	Linear	Skin, Dermatologic & Soft Tissue Diseases	142	475	3	0.998891	0.993238	1.00458
Waterborne Brevetoxin Index (WBI)	Linear	Skin, Dermatologic & Soft Tissue Diseases	142	475	4	0.999174	0.994039	1.00434
Waterborne Brevetoxin Index (WBI)	Linear	Skin, Dermatologic & Soft Tissue Diseases	142	475	5	0.999457	0.994689	1.00425
Waterborne Brevetoxin Index (WBI)	Linear	Skin, Dermatologic & Soft Tissue Diseases	142	475	6	0.999741	0.99515	1.00435
Waterborne Brevetoxin Index (WBI)	Linear	Skin, Dermatologic & Soft Tissue Diseases	142	475	7	1.00002	0.995399	1.00467
Waterborne Brevetoxin Index (WBI)	Linear	Skin, Dermatologic & Soft Tissue Diseases	142	475	8	1.00031	0.995442	1.0052
Waterborne Brevetoxin Index (WBI)	Linear	Skin, Dermatologic & Soft Tissue Diseases	142	475	9	1.00059	0.995306	1.0059
Waterborne Brevetoxin Index (WBI)	Linear	Skin, Dermatologic & Soft Tissue Diseases	142	475	10	1.00087	0.995029	1.00675
Waterborne Brevetoxin Index (WBI)	Linear	Skin, Dermatologic & Soft Tissue Diseases	142	475	11	1.00116	0.994648	1.00771
Waterborne Brevetoxin Index (WBI)	Linear	Skin, Dermatologic & Soft Tissue Diseases	142	475	12	1.00144	0.994191	1.00875
Waterborne Brevetoxin Index (WBI)	Linear	Skin, Dermatologic & Soft Tissue Diseases	142	475	13	1.00173	0.99368	1.00984
Waterborne Brevetoxin Index (WBI)	Linear	Skin, Dermatologic & Soft Tissue Diseases	142	475	0-1	0.99637	0.981693	1.01127
Waterborne Brevetoxin Index (WBI)	Linear	Skin, Dermatologic & Soft Tissue Diseases	142	475	0-2	0.994983	0.974203	1.01621
Waterborne Brevetoxin Index (WBI)	Linear	Skin, Dermatologic & Soft Tissue Diseases	142	475	0-3	0.99388	0.967731	1.02073
Waterborne Brevetoxin Index (WBI)	Linear	Skin, Dermatologic & Soft Tissue Diseases	142	475	0-4	0.993059	0.962201	1.02491
Waterborne Brevetoxin Index (WBI)	Linear	Skin, Dermatologic & Soft Tissue Diseases	142	475	0-5	0.99252	0.957529	1.02879
Waterborne Brevetoxin Index (WBI)	Linear	Skin, Dermatologic & Soft Tissue Diseases	142	475	0-6	0.992262	0.953617	1.03247
Waterborne Brevetoxin Index (WBI)	Linear	Skin, Dermatologic & Soft Tissue Diseases	142	475	0-7	0.992286	0.950356	1.03607
Waterborne Brevetoxin Index (WBI)	Linear	Skin, Dermatologic & Soft Tissue Diseases	142	475	0-8	0.992591	0.947617	1.0397
Waterborne Brevetoxin Index (WBI)	Linear	Skin, Dermatologic & Soft Tissue Diseases	142	475	0-9	0.993177	0.945255	1.04353
Waterborne Brevetoxin Index (WBI)	Linear	Skin, Dermatologic & Soft Tissue Diseases	142	475	0-10	0.994046	0.943107	1.04774
Waterborne Brevetoxin Index (WBI)	Linear	Skin, Dermatologic & Soft Tissue Diseases	142	475	0-11	0.995197	0.940999	1.05252
Waterborne Brevetoxin Index (WBI)	Linear	Skin, Dermatologic & Soft Tissue Diseases	142	475	0-12	0.996632	0.938751	1.05808
Waterborne Brevetoxin Index (WBI)	Linear	Skin, Dermatologic & Soft Tissue Diseases	142	475	0-13	0.998352	0.936193	1.06464
Waterborne Brevetoxin Index (WBI)	Linear	Neurologic Diseases	131	440	0	0.996985	0.993315	1.00067
Waterborne Brevetoxin Index (WBI)	Linear	Neurologic Diseases	131	440	1	0.997265	0.993916	1.00063
Waterborne Brevetoxin Index (WBI)	Linear	Neurologic Diseases	131	440	2	0.997546	0.994506	1.00059
Waterborne Brevetoxin Index (WBI)	Linear	Neurologic Diseases	131	440	3	0.997826	0.99508	1.00058
Waterborne Brevetoxin Index (WBI)	Linear	Neurologic Diseases	131	440	4	0.998107	0.995632	1.00059
Waterborne Brevetoxin Index (WBI)	Linear	Neurologic Diseases	131	440	5	0.998388	0.996156	1.00063
Waterborne Brevetoxin Index (WBI)	Linear	Neurologic Diseases	131	440	6	0.998669	0.996638	1.0007
Waterborne Brevetoxin Index (WBI)	Linear	Neurologic Diseases	131	440	7	0.99895	0.997068	1.00084
Waterborne Brevetoxin Index (WBI)	Linear	Neurologic Diseases	131	440	8	0.999231	0.997431	1.00103
Waterborne Brevetoxin Index (WBI)	Linear	Neurologic Diseases	131	440	9	0.999512	0.997717	1.00131
Waterborne Brevetoxin Index (WBI)	Linear	Neurologic Diseases	131	440	10	0.999794	0.997926	1.00166
Waterborne Brevetoxin Index (WBI)	Linear	Neurologic Diseases	131	440	11	1.00007	0.998067	1.00209
Waterborne Brevetoxin Index (WBI)	Linear	Neurologic Diseases	131	440	12	1.00036	0.998152	1.00257
Waterborne Brevetoxin Index (WBI)	Linear	Neurologic Diseases	131	440	13	1.00064	0.998195	1.00309
Waterborne Brevetoxin Index (WBI)	Linear	Neurologic Diseases	131	440	0-1	0.994258	0.987275	1.00129
Waterborne Brevetoxin Index (WBI)	Linear	Neurologic Diseases	131	440	0-2	0.991818	0.98186	1.00188
Waterborne Brevetoxin Index (WBI)	Linear	Neurologic Diseases	131	440	0-3	0.989662	0.977052	1.00244
Waterborne Brevetoxin Index (WBI)	Linear	Neurologic Diseases	131	440	0-4	0.987789	0.97283	1.00298
Waterborne Brevetoxin Index (WBI)	Linear	Neurologic Diseases	131	440	0-5	0.986196	0.969175	1.00352
Waterborne Brevetoxin Index (WBI)	Linear	Neurologic Diseases	131	440	0-6	0.984884	0.966064	1.00407
Waterborne Brevetoxin Index (WBI)	Linear	Neurologic Diseases	131	440	0-7	0.98385	0.963472	1.00466
Waterborne Brevetoxin Index (WBI)	Linear	Neurologic Diseases	131	440	0-8	0.983093	0.961372	1.00531
Waterborne Brevetoxin Index (WBI)	Linear	Neurologic Diseases	131	440	0-9	0.982614	0.959732	1.00604
Waterborne Brevetoxin Index (WBI)	Linear	Neurologic Diseases	131	440	0-10	0.982411	0.958515	1.0069
Waterborne Brevetoxin Index (WBI)	Linear	Neurologic Diseases	131	440	0-11	0.982484	0.957678	1.00793
Waterborne Brevetoxin Index (WBI)	Linear	Neurologic Diseases	131	440	0-12	0.982834	0.957171	1.00919
Waterborne Brevetoxin Index (WBI)	Linear	Neurologic Diseases	131	440	0-13	0.983461	0.956936	1.01072
Waterborne Brevetoxin Index (WBI)	Natural Spline	Diseases of the Eye	53	178	0	0.522638	0.221104	1.2354
Waterborne Brevetoxin Index (WBI)	Natural Spline	Diseases of the Eye	53	178	1	0.642181	0.34941	1.18027
Waterborne Brevetoxin Index (WBI)	Natural Spline	Diseases of the Eye	53	178	2	0.782694	0.530706	1.15433
Waterborne Brevetoxin Index (WBI)	Natural Spline	Diseases of the Eye	53	178	3	0.938604	0.729382	1.20784
Waterborne Brevetoxin Index (WBI)	Natural Spline	Diseases of the Eye	53	178	4	1.09852	0.842145	1.43293
Waterborne Brevetoxin Index (WBI)	Natural Spline	Diseases of the Eye	53	178	5	1.24463	0.877174	1.76603
Waterborne Brevetoxin Index (WBI)	Natural Spline	Diseases of the Eye	53	178	6	1.35415	0.898354	2.04121
Waterborne Brevetoxin Index (WBI)	Natural Spline	Diseases of the Eye	53	178	7	1.40381	0.927885	2.12383
Waterborne Brevetoxin Index (WBI)	Natural Spline	Diseases of the Eye	53	178	8	1.38663	0.965397	1.99167
Waterborne Brevetoxin Index (WBI)	Natural Spline	Diseases of the Eye	53	178	9	1.31524	0.984425	1.75723
Waterborne Brevetoxin Index (WBI)	Natural Spline	Diseases of the Eye	53	178	10	1.2077	0.910192	1.60246
Waterborne Brevetoxin Index (WBI)	Natural Spline	Diseases of the Eye	53	178	11	1.08231	0.717868	1.63176
Waterborne Brevetoxin Index (WBI)	Natural Spline	Diseases of the Eye	53	178	12	0.954323	0.512201	1.77808
Waterborne Brevetoxin Index (WBI)	Natural Spline	Diseases of the Eye	53	178	13	0.834678	0.350258	1.98906
Waterborne Brevetoxin Index (WBI)	Natural Spline	Diseases of the Eye	53	178	0-1	0.335629	0.0774824	1.45384
Waterborne Brevetoxin Index (WBI)	Natural Spline	Diseases of the Eye	53	178	0-2	0.262695	0.041873	1.64804
Waterborne Brevetoxin Index (WBI)	Natural Spline	Diseases of the Eye	53	178	0-3	0.246566	0.0331552	1.83364
Waterborne Brevetoxin Index (WBI)	Natural Spline	Diseases of the Eye	53	178	0-4	0.270857	0.0356353	2.05873
Waterborne Brevetoxin Index (WBI)	Natural Spline	Diseases of the Eye	53	178	0-5	0.337118	0.0469938	2.41837
Waterborne Brevetoxin Index (WBI)	Natural Spline	Diseases of the Eye	53	178	0-6	0.456509	0.0676585	3.08018
Waterborne Brevetoxin Index (WBI)	Natural Spline	Diseases of the Eye	53	178	0-7	0.64085	0.0956462	4.29383
Waterborne Brevetoxin Index (WBI)	Natural Spline	Diseases of the Eye	53	178	0-8	0.888623	0.125523	6.29091
Waterborne Brevetoxin Index (WBI)	Natural Spline	Diseases of the Eye	53	178	0-9	1.16875	0.151443	9.01982
Waterborne Brevetoxin Index (WBI)	Natural Spline	Diseases of the Eye	53	178	0-10	1.41151	0.166374	11.9752
Waterborne Brevetoxin Index (WBI)	Natural Spline	Diseases of the Eye	53	178	0-11	1.52769	0.158456	14.7286
Waterborne Brevetoxin Index (WBI)	Natural Spline	Diseases of the Eye	53	178	0-12	1.45791	0.11789	18.0294
Waterborne Brevetoxin Index (WBI)	Natural Spline	Diseases of the Eye	53	178	0-13	1.21688	0.0602849	24.5634
Waterborne Brevetoxin Index (WBI)	Linear	Overall	2586	8759	0	0.999419	0.998595	1.00024
Waterborne Brevetoxin Index (WBI)	Linear	Overall	2586	8759	1	0.999504	0.998777	1.00023
Waterborne Brevetoxin Index (WBI)	Linear	Overall	2586	8759	2	0.999589	0.998955	1.00022
Waterborne Brevetoxin Index (WBI)	Linear	Overall	2586	8759	3	0.999674	0.99913	1.00022
Waterborne Brevetoxin Index (WBI)	Linear	Overall	2586	8759	4	0.999759	0.999297	1.00022
Waterborne Brevetoxin Index (WBI)	Linear	Overall	2586	8759	5	0.999844	0.999452	1.00024
Waterborne Brevetoxin Index (WBI)	Linear	Overall	2586	8759	6	0.999929	0.999588	1.00027
Waterborne Brevetoxin Index (WBI)	Linear	Overall	2586	8759	7	1.00001	0.999696	1.00033
Waterborne Brevetoxin Index (WBI)	Linear	Overall	2586	8759	8	1.0001	0.999769	1.00043
Waterborne Brevetoxin Index (WBI)	Linear	Overall	2586	8759	9	1.00018	0.999811	1.00056
Waterborne Brevetoxin Index (WBI)	Linear	Overall	2586	8759	10	1.00027	0.999831	1.00071
Waterborne Brevetoxin Index (WBI)	Linear	Overall	2586	8759	11	1.00035	0.999837	1.00087
Waterborne Brevetoxin Index (WBI)	Linear	Overall	2586	8759	12	1.00044	0.999835	1.00105
Waterborne Brevetoxin Index (WBI)	Linear	Overall	2586	8759	13	1.00053	0.999827	1.00122
Waterborne Brevetoxin Index (WBI)	Linear	Overall	2586	8759	0-1	0.998923	0.997374	1.00047
Waterborne Brevetoxin Index (WBI)	Linear	Overall	2586	8759	0-2	0.998512	0.996334	1.00069
Waterborne Brevetoxin Index (WBI)	Linear	Overall	2586	8759	0-3	0.998187	0.995473	1.00091
Waterborne Brevetoxin Index (WBI)	Linear	Overall	2586	8759	0-4	0.997946	0.994788	1.00111
Waterborne Brevetoxin Index (WBI)	Linear	Overall	2586	8759	0-5	0.99779	0.994273	1.00132
Waterborne Brevetoxin Index (WBI)	Linear	Overall	2586	8759	0-6	0.99772	0.993924	1.00153
Waterborne Brevetoxin Index (WBI)	Linear	Overall	2586	8759	0-7	0.997734	0.993732	1.00175
Waterborne Brevetoxin Index (WBI)	Linear	Overall	2586	8759	0-8	0.997833	0.993689	1.00199
Waterborne Brevetoxin Index (WBI)	Linear	Overall	2586	8759	0-9	0.998017	0.993781	1.00227
Waterborne Brevetoxin Index (WBI)	Linear	Overall	2586	8759	0-10	0.998287	0.99399	1.0026
Waterborne Brevetoxin Index (WBI)	Linear	Overall	2586	8759	0-11	0.998641	0.994293	1.00301
Waterborne Brevetoxin Index (WBI)	Linear	Overall	2586	8759	0-12	0.99908	0.994661	1.00352
Waterborne Brevetoxin Index (WBI)	Linear	Overall	2586	8759	0-13	0.999605	0.995059	1.00417
*Adjusted for daily heat index (°C), ozone (ppb), PM2.5 (µg/m3), and federal holiday status (yes/no) on Lag0 **Negative controls include trauma; child abuse; musculoskeletal & connective tissue diseases; metabolic & nutritional diseases; genital & reproductive diseases; and neoplastic diseases

## Sheet: SupplementalTable2
Supplemental Table 2. Adjusted* odds ratios for ED visits per an interquartile range increase in the waterborne brevetoxin index (cells/Liter), overall and by diagnosis group, over single-day and cumulative lags, after excluding repeat visits occurring fewer than 90 days apart
							95% Confidence Interval
Exposure	Exposure Parameterization	Diagnosis Group	Case Days	Control Days	Lag	Adjusted Odds Ratio	Lower	Upper	p<0.05
Waterborne Brevetoxin Index (WBI)	Linear	Negative Controls**	619	2086	0	0.999481	0.998207	1.00076
Waterborne Brevetoxin Index (WBI)	Linear	Negative Controls**	619	2086	1	0.999545	0.998419	1.00067
Waterborne Brevetoxin Index (WBI)	Linear	Negative Controls**	619	2086	2	0.999608	0.998626	1.00059
Waterborne Brevetoxin Index (WBI)	Linear	Negative Controls**	619	2086	3	0.999672	0.998827	1.00052
Waterborne Brevetoxin Index (WBI)	Linear	Negative Controls**	619	2086	4	0.999735	0.999016	1.00045
Waterborne Brevetoxin Index (WBI)	Linear	Negative Controls**	619	2086	5	0.999799	0.999189	1.00041
Waterborne Brevetoxin Index (WBI)	Linear	Negative Controls**	619	2086	6	0.999863	0.999332	1.00039
Waterborne Brevetoxin Index (WBI)	Linear	Negative Controls**	619	2086	7	0.999926	0.999433	1.00042
Waterborne Brevetoxin Index (WBI)	Linear	Negative Controls**	619	2086	8	0.99999	0.999482	1.0005
Waterborne Brevetoxin Index (WBI)	Linear	Negative Controls**	619	2086	9	1.00005	0.999482	1.00063
Waterborne Brevetoxin Index (WBI)	Linear	Negative Controls**	619	2086	10	1.00012	0.999448	1.00079
Waterborne Brevetoxin Index (WBI)	Linear	Negative Controls**	619	2086	11	1.00018	0.999392	1.00097
Waterborne Brevetoxin Index (WBI)	Linear	Negative Controls**	619	2086	12	1.00024	0.999323	1.00117
Waterborne Brevetoxin Index (WBI)	Linear	Negative Controls**	619	2086	13	1.00031	0.999245	1.00137
Waterborne Brevetoxin Index (WBI)	Linear	Negative Controls**	619	2086	0-1	0.999026	0.99663	1.00143
Waterborne Brevetoxin Index (WBI)	Linear	Negative Controls**	619	2086	0-2	0.998635	0.995264	1.00202
Waterborne Brevetoxin Index (WBI)	Linear	Negative Controls**	619	2086	0-3	0.998307	0.994106	1.00253
Waterborne Brevetoxin Index (WBI)	Linear	Negative Controls**	619	2086	0-4	0.998043	0.99315	1.00296
Waterborne Brevetoxin Index (WBI)	Linear	Negative Controls**	619	2086	0-5	0.997842	0.99239	1.00332
Waterborne Brevetoxin Index (WBI)	Linear	Negative Controls**	619	2086	0-6	0.997705	0.991816	1.00363
Waterborne Brevetoxin Index (WBI)	Linear	Negative Controls**	619	2086	0-7	0.997632	0.991419	1.00388
Waterborne Brevetoxin Index (WBI)	Linear	Negative Controls**	619	2086	0-8	0.997622	0.991183	1.0041
Waterborne Brevetoxin Index (WBI)	Linear	Negative Controls**	619	2086	0-9	0.997675	0.991089	1.0043
Waterborne Brevetoxin Index (WBI)	Linear	Negative Controls**	619	2086	0-10	0.997792	0.99111	1.00452
Waterborne Brevetoxin Index (WBI)	Linear	Negative Controls**	619	2086	0-11	0.997972	0.991212	1.00478
Waterborne Brevetoxin Index (WBI)	Linear	Negative Controls**	619	2086	0-12	0.998216	0.991352	1.00513
Waterborne Brevetoxin Index (WBI)	Linear	Negative Controls**	619	2086	0-13	0.998524	0.991476	1.00562
Waterborne Brevetoxin Index (WBI)	Linear	ENT, Dental & Mouth Diseases	275	934	0	0.994747	0.988681	1.00085
Waterborne Brevetoxin Index (WBI)	Linear	ENT, Dental & Mouth Diseases	275	934	1	0.99549	0.990053	1.00096
Waterborne Brevetoxin Index (WBI)	Linear	ENT, Dental & Mouth Diseases	275	934	2	0.996234	0.991402	1.00109
Waterborne Brevetoxin Index (WBI)	Linear	ENT, Dental & Mouth Diseases	275	934	3	0.996978	0.992719	1.00125
Waterborne Brevetoxin Index (WBI)	Linear	ENT, Dental & Mouth Diseases	275	934	4	0.997722	0.993986	1.00147
Waterborne Brevetoxin Index (WBI)	Linear	ENT, Dental & Mouth Diseases	275	934	5	0.998467	0.995179	1.00177
Waterborne Brevetoxin Index (WBI)	Linear	ENT, Dental & Mouth Diseases	275	934	6	0.999213	0.996262	1.00217
Waterborne Brevetoxin Index (WBI)	Linear	ENT, Dental & Mouth Diseases	275	934	7	0.999959	0.997194	1.00273
Waterborne Brevetoxin Index (WBI)	Linear	ENT, Dental & Mouth Diseases	275	934	8	1.00071	0.997942	1.00348
Waterborne Brevetoxin Index (WBI)	Linear	ENT, Dental & Mouth Diseases	275	934	9	1.00145	0.998506	1.00441
Waterborne Brevetoxin Index (WBI)	Linear	ENT, Dental & Mouth Diseases	275	934	10	1.0022	0.998916	1.0055
Waterborne Brevetoxin Index (WBI)	Linear	ENT, Dental & Mouth Diseases	275	934	11	1.00295	0.999213	1.0067
Waterborne Brevetoxin Index (WBI)	Linear	ENT, Dental & Mouth Diseases	275	934	12	1.0037	0.999433	1.00798
Waterborne Brevetoxin Index (WBI)	Linear	ENT, Dental & Mouth Diseases	275	934	13	1.00445	0.999601	1.00932
Waterborne Brevetoxin Index (WBI)	Linear	ENT, Dental & Mouth Diseases	275	934	0-1	0.990261	0.978852	1.0018
Waterborne Brevetoxin Index (WBI)	Linear	ENT, Dental & Mouth Diseases	275	934	0-2	0.986532	0.970455	1.00287
Waterborne Brevetoxin Index (WBI)	Linear	ENT, Dental & Mouth Diseases	275	934	0-3	0.98355	0.963437	1.00408
Waterborne Brevetoxin Index (WBI)	Linear	ENT, Dental & Mouth Diseases	275	934	0-4	0.981309	0.957745	1.00545
Waterborne Brevetoxin Index (WBI)	Linear	ENT, Dental & Mouth Diseases	275	934	0-5	0.979805	0.953329	1.00702
Waterborne Brevetoxin Index (WBI)	Linear	ENT, Dental & Mouth Diseases	275	934	0-6	0.979034	0.950133	1.00881
Waterborne Brevetoxin Index (WBI)	Linear	ENT, Dental & Mouth Diseases	275	934	0-7	0.978993	0.948098	1.01089
Waterborne Brevetoxin Index (WBI)	Linear	ENT, Dental & Mouth Diseases	275	934	0-8	0.979684	0.947159	1.01333
Waterborne Brevetoxin Index (WBI)	Linear	ENT, Dental & Mouth Diseases	275	934	0-9	0.981107	0.947234	1.01619
Waterborne Brevetoxin Index (WBI)	Linear	ENT, Dental & Mouth Diseases	275	934	0-10	0.983266	0.948228	1.0196
Waterborne Brevetoxin Index (WBI)	Linear	ENT, Dental & Mouth Diseases	275	934	0-11	0.986166	0.950024	1.02368
Waterborne Brevetoxin Index (WBI)	Linear	ENT, Dental & Mouth Diseases	275	934	0-12	0.989812	0.952482	1.02861
Waterborne Brevetoxin Index (WBI)	Linear	ENT, Dental & Mouth Diseases	275	934	0-13	0.994215	0.955441	1.03456
Waterborne Brevetoxin Index (WBI)	Natural Spline	Gastrointestinal Diseases	189	652	0	0.788244	0.496102	1.25242
Waterborne Brevetoxin Index (WBI)	Natural Spline	Gastrointestinal Diseases	189	652	1	0.8508	0.614614	1.17775
Waterborne Brevetoxin Index (WBI)	Natural Spline	Gastrointestinal Diseases	189	652	2	0.915371	0.745125	1.12451
Waterborne Brevetoxin Index (WBI)	Natural Spline	Gastrointestinal Diseases	189	652	3	0.978529	0.853666	1.12165
Waterborne Brevetoxin Index (WBI)	Natural Spline	Gastrointestinal Diseases	189	652	4	1.036	0.88958	1.20652
Waterborne Brevetoxin Index (WBI)	Natural Spline	Gastrointestinal Diseases	189	652	5	1.08283	0.884144	1.32616
Waterborne Brevetoxin Index (WBI)	Natural Spline	Gastrointestinal Diseases	189	652	6	1.11371	0.877568	1.4134
Waterborne Brevetoxin Index (WBI)	Natural Spline	Gastrointestinal Diseases	189	652	7	1.12374	0.882272	1.4313
Waterborne Brevetoxin Index (WBI)	Natural Spline	Gastrointestinal Diseases	189	652	8	1.11234	0.898999	1.3763
Waterborne Brevetoxin Index (WBI)	Natural Spline	Gastrointestinal Diseases	189	652	9	1.08348	0.918311	1.27837
Waterborne Brevetoxin Index (WBI)	Natural Spline	Gastrointestinal Diseases	189	652	10	1.04189	0.908377	1.19502
Waterborne Brevetoxin Index (WBI)	Natural Spline	Gastrointestinal Diseases	189	652	11	0.992271	0.825455	1.1928
Waterborne Brevetoxin Index (WBI)	Natural Spline	Gastrointestinal Diseases	189	652	12	0.938957	0.703192	1.25377
Waterborne Brevetoxin Index (WBI)	Natural Spline	Gastrointestinal Diseases	189	652	13	0.885654	0.583877	1.34341
Waterborne Brevetoxin Index (WBI)	Natural Spline	Gastrointestinal Diseases	189	652	0-1	0.670638	0.305456	1.47241
Waterborne Brevetoxin Index (WBI)	Natural Spline	Gastrointestinal Diseases	189	652	0-2	0.613883	0.230178	1.63722
Waterborne Brevetoxin Index (WBI)	Natural Spline	Gastrointestinal Diseases	189	652	0-3	0.600702	0.206862	1.74437
Waterborne Brevetoxin Index (WBI)	Natural Spline	Gastrointestinal Diseases	189	652	0-4	0.622327	0.213305	1.81567
Waterborne Brevetoxin Index (WBI)	Natural Spline	Gastrointestinal Diseases	189	652	0-5	0.673872	0.239728	1.89424
Waterborne Brevetoxin Index (WBI)	Natural Spline	Gastrointestinal Diseases	189	652	0-6	0.7505	0.276915	2.03402
Waterborne Brevetoxin Index (WBI)	Natural Spline	Gastrointestinal Diseases	189	652	0-7	0.843368	0.312937	2.27289
Waterborne Brevetoxin Index (WBI)	Natural Spline	Gastrointestinal Diseases	189	652	0-8	0.938109	0.339947	2.58878
Waterborne Brevetoxin Index (WBI)	Natural Spline	Gastrointestinal Diseases	189	652	0-9	1.01643	0.358616	2.88085
Waterborne Brevetoxin Index (WBI)	Natural Spline	Gastrointestinal Diseases	189	652	0-10	1.059	0.371899	3.01557
Waterborne Brevetoxin Index (WBI)	Natural Spline	Gastrointestinal Diseases	189	652	0-11	1.05082	0.376001	2.93675
Waterborne Brevetoxin Index (WBI)	Natural Spline	Gastrointestinal Diseases	189	652	0-12	0.986673	0.352776	2.75961
Waterborne Brevetoxin Index (WBI)	Natural Spline	Gastrointestinal Diseases	189	652	0-13	0.873851	0.278534	2.74156
Waterborne Brevetoxin Index (WBI)	Natural Spline	Respiratory Diseases	164	564	0	1.45316	0.927099	2.27773
Waterborne Brevetoxin Index (WBI)	Natural Spline	Respiratory Diseases	164	564	1	1.25631	0.917389	1.72045
Waterborne Brevetoxin Index (WBI)	Natural Spline	Respiratory Diseases	164	564	2	1.0939	0.896117	1.33533
Waterborne Brevetoxin Index (WBI)	Natural Spline	Respiratory Diseases	164	564	3	0.96615	0.84152	1.10924
Waterborne Brevetoxin Index (WBI)	Natural Spline	Respiratory Diseases	164	564	4	0.871758	0.743632	1.02196
Waterborne Brevetoxin Index (WBI)	Natural Spline	Respiratory Diseases	164	564	5	0.809331	0.657179	0.99671	*
Waterborne Brevetoxin Index (WBI)	Natural Spline	Respiratory Diseases	164	564	6	0.778627	0.611888	0.990801	*
Waterborne Brevetoxin Index (WBI)	Natural Spline	Respiratory Diseases	164	564	7	0.781576	0.614261	0.994464	*
Waterborne Brevetoxin Index (WBI)	Natural Spline	Respiratory Diseases	164	564	8	0.818562	0.665202	1.00728
Waterborne Brevetoxin Index (WBI)	Natural Spline	Respiratory Diseases	164	564	9	0.888394	0.760626	1.03762
Waterborne Brevetoxin Index (WBI)	Natural Spline	Respiratory Diseases	164	564	10	0.992059	0.873218	1.12707
Waterborne Brevetoxin Index (WBI)	Natural Spline	Respiratory Diseases	164	564	11	1.13176	0.940217	1.36232
Waterborne Brevetoxin Index (WBI)	Natural Spline	Respiratory Diseases	164	564	12	1.30966	0.970527	1.7673
Waterborne Brevetoxin Index (WBI)	Natural Spline	Respiratory Diseases	164	564	13	1.52637	0.989047	2.35559
Waterborne Brevetoxin Index (WBI)	Natural Spline	Respiratory Diseases	164	564	0-1	1.82563	0.852216	3.91089
Waterborne Brevetoxin Index (WBI)	Natural Spline	Respiratory Diseases	164	564	0-2	1.99705	0.773437	5.15649
Waterborne Brevetoxin Index (WBI)	Natural Spline	Respiratory Diseases	164	564	0-3	1.92945	0.688735	5.40526
Waterborne Brevetoxin Index (WBI)	Natural Spline	Respiratory Diseases	164	564	0-4	1.68202	0.596284	4.74469
Waterborne Brevetoxin Index (WBI)	Natural Spline	Respiratory Diseases	164	564	0-5	1.36131	0.496157	3.73504
Waterborne Brevetoxin Index (WBI)	Natural Spline	Respiratory Diseases	164	564	0-6	1.05995	0.394131	2.85057
Waterborne Brevetoxin Index (WBI)	Natural Spline	Respiratory Diseases	164	564	0-7	0.828433	0.303981	2.25771
Waterborne Brevetoxin Index (WBI)	Natural Spline	Respiratory Diseases	164	564	0-8	0.678124	0.239501	1.92004
Waterborne Brevetoxin Index (WBI)	Natural Spline	Respiratory Diseases	164	564	0-9	0.602441	0.20585	1.7631
Waterborne Brevetoxin Index (WBI)	Natural Spline	Respiratory Diseases	164	564	0-10	0.597657	0.203693	1.75359
Waterborne Brevetoxin Index (WBI)	Natural Spline	Respiratory Diseases	164	564	0-11	0.676403	0.236992	1.93053
Waterborne Brevetoxin Index (WBI)	Natural Spline	Respiratory Diseases	164	564	0-12	0.885858	0.313647	2.502
Waterborne Brevetoxin Index (WBI)	Natural Spline	Respiratory Diseases	164	564	0-13	1.35214	0.428308	4.26864
Waterborne Brevetoxin Index (WBI)	Linear	Systemic States	160	538	0	0.998566	0.993399	1.00376
Waterborne Brevetoxin Index (WBI)	Linear	Systemic States	160	538	1	0.998505	0.993836	1.0032
Waterborne Brevetoxin Index (WBI)	Linear	Systemic States	160	538	2	0.998443	0.99424	1.00266
Waterborne Brevetoxin Index (WBI)	Linear	Systemic States	160	538	3	0.998381	0.994599	1.00218
Waterborne Brevetoxin Index (WBI)	Linear	Systemic States	160	538	4	0.998319	0.994897	1.00175
Waterborne Brevetoxin Index (WBI)	Linear	Systemic States	160	538	5	0.998257	0.995113	1.00141
Waterborne Brevetoxin Index (WBI)	Linear	Systemic States	160	538	6	0.998196	0.995222	1.00118
Waterborne Brevetoxin Index (WBI)	Linear	Systemic States	160	538	7	0.998134	0.995206	1.00107
Waterborne Brevetoxin Index (WBI)	Linear	Systemic States	160	538	8	0.998072	0.99506	1.00109
Waterborne Brevetoxin Index (WBI)	Linear	Systemic States	160	538	9	0.99801	0.994794	1.00124
Waterborne Brevetoxin Index (WBI)	Linear	Systemic States	160	538	10	0.997949	0.994428	1.00148
Waterborne Brevetoxin Index (WBI)	Linear	Systemic States	160	538	11	0.997887	0.993987	1.0018
Waterborne Brevetoxin Index (WBI)	Linear	Systemic States	160	538	12	0.997825	0.99349	1.00218
Waterborne Brevetoxin Index (WBI)	Linear	Systemic States	160	538	13	0.997763	0.992952	1.0026
Waterborne Brevetoxin Index (WBI)	Linear	Systemic States	160	538	0-1	0.997073	0.987282	1.00696
Waterborne Brevetoxin Index (WBI)	Linear	Systemic States	160	538	0-2	0.99552	0.981621	1.00962
Waterborne Brevetoxin Index (WBI)	Linear	Systemic States	160	538	0-3	0.993909	0.976383	1.01175
Waterborne Brevetoxin Index (WBI)	Linear	Systemic States	160	538	0-4	0.992238	0.97153	1.01339
Waterborne Brevetoxin Index (WBI)	Linear	Systemic States	160	538	0-5	0.990509	0.96702	1.01457
Waterborne Brevetoxin Index (WBI)	Linear	Systemic States	160	538	0-6	0.988722	0.962803	1.01534
Waterborne Brevetoxin Index (WBI)	Linear	Systemic States	160	538	0-7	0.986877	0.95882	1.01575
Waterborne Brevetoxin Index (WBI)	Linear	Systemic States	160	538	0-8	0.984974	0.955003	1.01589
Waterborne Brevetoxin Index (WBI)	Linear	Systemic States	160	538	0-9	0.983014	0.951271	1.01582
Waterborne Brevetoxin Index (WBI)	Linear	Systemic States	160	538	0-10	0.980998	0.947533	1.01564
Waterborne Brevetoxin Index (WBI)	Linear	Systemic States	160	538	0-11	0.978925	0.943689	1.01548
Waterborne Brevetoxin Index (WBI)	Linear	Systemic States	160	538	0-12	0.976796	0.939632	1.01543
Waterborne Brevetoxin Index (WBI)	Linear	Systemic States	160	538	0-13	0.974611	0.935254	1.01562
Waterborne Brevetoxin Index (WBI)	Linear	Psychiatric and Behavioral Diseases & Substance Abuse	157	533	0	1.00071	0.99465	1.00681
Waterborne Brevetoxin Index (WBI)	Linear	Psychiatric and Behavioral Diseases & Substance Abuse	157	533	1	1.00114	0.99537	1.00694
Waterborne Brevetoxin Index (WBI)	Linear	Psychiatric and Behavioral Diseases & Substance Abuse	157	533	2	1.00157	0.995999	1.00716
Waterborne Brevetoxin Index (WBI)	Linear	Psychiatric and Behavioral Diseases & Substance Abuse	157	533	3	1.00199	0.996528	1.00749
Waterborne Brevetoxin Index (WBI)	Linear	Psychiatric and Behavioral Diseases & Substance Abuse	157	533	4	1.00242	0.99695	1.00792
Waterborne Brevetoxin Index (WBI)	Linear	Psychiatric and Behavioral Diseases & Substance Abuse	157	533	5	1.00285	0.997266	1.00847
Waterborne Brevetoxin Index (WBI)	Linear	Psychiatric and Behavioral Diseases & Substance Abuse	157	533	6	1.00328	0.997481	1.00911
Waterborne Brevetoxin Index (WBI)	Linear	Psychiatric and Behavioral Diseases & Substance Abuse	157	533	7	1.00371	0.997606	1.00985
Waterborne Brevetoxin Index (WBI)	Linear	Psychiatric and Behavioral Diseases & Substance Abuse	157	533	8	1.00414	0.997654	1.01066
Waterborne Brevetoxin Index (WBI)	Linear	Psychiatric and Behavioral Diseases & Substance Abuse	157	533	9	1.00457	0.997636	1.01154
Waterborne Brevetoxin Index (WBI)	Linear	Psychiatric and Behavioral Diseases & Substance Abuse	157	533	10	1.005	0.997566	1.01248
Waterborne Brevetoxin Index (WBI)	Linear	Psychiatric and Behavioral Diseases & Substance Abuse	157	533	11	1.00542	0.997452	1.01346
Waterborne Brevetoxin Index (WBI)	Linear	Psychiatric and Behavioral Diseases & Substance Abuse	157	533	12	1.00585	0.997303	1.01448
Waterborne Brevetoxin Index (WBI)	Linear	Psychiatric and Behavioral Diseases & Substance Abuse	157	533	13	1.00628	0.997126	1.01553
Waterborne Brevetoxin Index (WBI)	Linear	Psychiatric and Behavioral Diseases & Substance Abuse	157	533	0-1	1.00185	0.990066	1.01377
Waterborne Brevetoxin Index (WBI)	Linear	Psychiatric and Behavioral Diseases & Substance Abuse	157	533	0-2	1.00342	0.986174	1.02096
Waterborne Brevetoxin Index (WBI)	Linear	Psychiatric and Behavioral Diseases & Substance Abuse	157	533	0-3	1.00542	0.982897	1.02845
Waterborne Brevetoxin Index (WBI)	Linear	Psychiatric and Behavioral Diseases & Substance Abuse	157	533	0-4	1.00785	0.980156	1.03633
Waterborne Brevetoxin Index (WBI)	Linear	Psychiatric and Behavioral Diseases & Substance Abuse	157	533	0-5	1.01073	0.977868	1.04469
Waterborne Brevetoxin Index (WBI)	Linear	Psychiatric and Behavioral Diseases & Substance Abuse	157	533	0-6	1.01404	0.975949	1.05362
Waterborne Brevetoxin Index (WBI)	Linear	Psychiatric and Behavioral Diseases & Substance Abuse	157	533	0-7	1.0178	0.974315	1.06322
Waterborne Brevetoxin Index (WBI)	Linear	Psychiatric and Behavioral Diseases & Substance Abuse	157	533	0-8	1.02201	0.972886	1.07361
Waterborne Brevetoxin Index (WBI)	Linear	Psychiatric and Behavioral Diseases & Substance Abuse	157	533	0-9	1.02668	0.971583	1.08489
Waterborne Brevetoxin Index (WBI)	Linear	Psychiatric and Behavioral Diseases & Substance Abuse	157	533	0-10	1.0318	0.970334	1.09717
Waterborne Brevetoxin Index (WBI)	Linear	Psychiatric and Behavioral Diseases & Substance Abuse	157	533	0-11	1.0374	0.969074	1.11055
Waterborne Brevetoxin Index (WBI)	Linear	Psychiatric and Behavioral Diseases & Substance Abuse	157	533	0-12	1.04347	0.967745	1.12513
Waterborne Brevetoxin Index (WBI)	Linear	Psychiatric and Behavioral Diseases & Substance Abuse	157	533	0-13	1.05003	0.966297	1.14102
Waterborne Brevetoxin Index (WBI)	Linear	Skin, Dermatologic & Soft Tissue Diseases	121	403	0	0.996245	0.986597	1.00599
Waterborne Brevetoxin Index (WBI)	Linear	Skin, Dermatologic & Soft Tissue Diseases	121	403	1	0.996681	0.988	1.00544
Waterborne Brevetoxin Index (WBI)	Linear	Skin, Dermatologic & Soft Tissue Diseases	121	403	2	0.997117	0.989348	1.00495
Waterborne Brevetoxin Index (WBI)	Linear	Skin, Dermatologic & Soft Tissue Diseases	121	403	3	0.997553	0.99062	1.00454
Waterborne Brevetoxin Index (WBI)	Linear	Skin, Dermatologic & Soft Tissue Diseases	121	403	4	0.99799	0.991782	1.00424
Waterborne Brevetoxin Index (WBI)	Linear	Skin, Dermatologic & Soft Tissue Diseases	121	403	5	0.998427	0.992792	1.00409
Waterborne Brevetoxin Index (WBI)	Linear	Skin, Dermatologic & Soft Tissue Diseases	121	403	6	0.998864	0.993597	1.00416
Waterborne Brevetoxin Index (WBI)	Linear	Skin, Dermatologic & Soft Tissue Diseases	121	403	7	0.999301	0.994153	1.00448
Waterborne Brevetoxin Index (WBI)	Linear	Skin, Dermatologic & Soft Tissue Diseases	121	403	8	0.999738	0.994441	1.00506
Waterborne Brevetoxin Index (WBI)	Linear	Skin, Dermatologic & Soft Tissue Diseases	121	403	9	1.00018	0.994483	1.0059
Waterborne Brevetoxin Index (WBI)	Linear	Skin, Dermatologic & Soft Tissue Diseases	121	403	10	1.00061	0.994324	1.00694
Waterborne Brevetoxin Index (WBI)	Linear	Skin, Dermatologic & Soft Tissue Diseases	121	403	11	1.00105	0.994015	1.00814
Waterborne Brevetoxin Index (WBI)	Linear	Skin, Dermatologic & Soft Tissue Diseases	121	403	12	1.00149	0.9936	1.00944
Waterborne Brevetoxin Index (WBI)	Linear	Skin, Dermatologic & Soft Tissue Diseases	121	403	13	1.00193	0.993108	1.01083
Waterborne Brevetoxin Index (WBI)	Linear	Skin, Dermatologic & Soft Tissue Diseases	121	403	0-1	0.992938	0.97477	1.01144
Waterborne Brevetoxin Index (WBI)	Linear	Skin, Dermatologic & Soft Tissue Diseases	121	403	0-2	0.990075	0.96443	1.0164
Waterborne Brevetoxin Index (WBI)	Linear	Skin, Dermatologic & Soft Tissue Diseases	121	403	0-3	0.987653	0.955491	1.0209
Waterborne Brevetoxin Index (WBI)	Linear	Skin, Dermatologic & Soft Tissue Diseases	121	403	0-4	0.985668	0.947864	1.02498
Waterborne Brevetoxin Index (WBI)	Linear	Skin, Dermatologic & Soft Tissue Diseases	121	403	0-5	0.984117	0.941454	1.02871
Waterborne Brevetoxin Index (WBI)	Linear	Skin, Dermatologic & Soft Tissue Diseases	121	403	0-6	0.982999	0.936158	1.03218
Waterborne Brevetoxin Index (WBI)	Linear	Skin, Dermatologic & Soft Tissue Diseases	121	403	0-7	0.982311	0.93186	1.03549
Waterborne Brevetoxin Index (WBI)	Linear	Skin, Dermatologic & Soft Tissue Diseases	121	403	0-8	0.982054	0.928426	1.03878
Waterborne Brevetoxin Index (WBI)	Linear	Skin, Dermatologic & Soft Tissue Diseases	121	403	0-9	0.982227	0.925702	1.0422
Waterborne Brevetoxin Index (WBI)	Linear	Skin, Dermatologic & Soft Tissue Diseases	121	403	0-10	0.982829	0.923508	1.04596
Waterborne Brevetoxin Index (WBI)	Linear	Skin, Dermatologic & Soft Tissue Diseases	121	403	0-11	0.983863	0.921644	1.05028
Waterborne Brevetoxin Index (WBI)	Linear	Skin, Dermatologic & Soft Tissue Diseases	121	403	0-12	0.985328	0.919888	1.05542
Waterborne Brevetoxin Index (WBI)	Linear	Skin, Dermatologic & Soft Tissue Diseases	121	403	0-13	0.987228	0.918011	1.06166
Waterborne Brevetoxin Index (WBI)	Linear	Neurologic Diseases	106	358	0	0.995367	0.990184	1.00058
Waterborne Brevetoxin Index (WBI)	Linear	Neurologic Diseases	106	358	1	0.995764	0.991012	1.00054
Waterborne Brevetoxin Index (WBI)	Linear	Neurologic Diseases	106	358	2	0.996162	0.991827	1.00052
Waterborne Brevetoxin Index (WBI)	Linear	Neurologic Diseases	106	358	3	0.99656	0.992626	1.00051
Waterborne Brevetoxin Index (WBI)	Linear	Neurologic Diseases	106	358	4	0.996958	0.993403	1.00053
Waterborne Brevetoxin Index (WBI)	Linear	Neurologic Diseases	106	358	5	0.997356	0.994149	1.00057
Waterborne Brevetoxin Index (WBI)	Linear	Neurologic Diseases	106	358	6	0.997754	0.994853	1.00066
Waterborne Brevetoxin Index (WBI)	Linear	Neurologic Diseases	106	358	7	0.998153	0.9955	1.00081
Waterborne Brevetoxin Index (WBI)	Linear	Neurologic Diseases	106	358	8	0.998551	0.996072	1.00104
Waterborne Brevetoxin Index (WBI)	Linear	Neurologic Diseases	106	358	9	0.99895	0.996553	1.00135
Waterborne Brevetoxin Index (WBI)	Linear	Neurologic Diseases	106	358	10	0.999349	0.996933	1.00177
Waterborne Brevetoxin Index (WBI)	Linear	Neurologic Diseases	106	358	11	0.999748	0.997214	1.00229
Waterborne Brevetoxin Index (WBI)	Linear	Neurologic Diseases	106	358	12	1.00015	0.997409	1.00289
Waterborne Brevetoxin Index (WBI)	Linear	Neurologic Diseases	106	358	13	1.00055	0.997535	1.00357
Waterborne Brevetoxin Index (WBI)	Linear	Neurologic Diseases	106	358	0-1	0.991151	0.981287	1.00111
Waterborne Brevetoxin Index (WBI)	Linear	Neurologic Diseases	106	358	0-2	0.987347	0.973277	1.00162
Waterborne Brevetoxin Index (WBI)	Linear	Neurologic Diseases	106	358	0-3	0.98395	0.966124	1.00211
Waterborne Brevetoxin Index (WBI)	Linear	Neurologic Diseases	106	358	0-4	0.980957	0.959799	1.00258
Waterborne Brevetoxin Index (WBI)	Linear	Neurologic Diseases	106	358	0-5	0.978363	0.954271	1.00306
Waterborne Brevetoxin Index (WBI)	Linear	Neurologic Diseases	106	358	0-6	0.976166	0.949512	1.00357
Waterborne Brevetoxin Index (WBI)	Linear	Neurologic Diseases	106	358	0-7	0.974362	0.945489	1.00412
Waterborne Brevetoxin Index (WBI)	Linear	Neurologic Diseases	106	358	0-8	0.972951	0.94217	1.00474
Waterborne Brevetoxin Index (WBI)	Linear	Neurologic Diseases	106	358	0-9	0.971929	0.939517	1.00546
Waterborne Brevetoxin Index (WBI)	Linear	Neurologic Diseases	106	358	0-10	0.971296	0.937489	1.00632
Waterborne Brevetoxin Index (WBI)	Linear	Neurologic Diseases	106	358	0-11	0.971051	0.936041	1.00737
Waterborne Brevetoxin Index (WBI)	Linear	Neurologic Diseases	106	358	0-12	0.971194	0.935116	1.00866
Waterborne Brevetoxin Index (WBI)	Linear	Neurologic Diseases	106	358	0-13	0.971725	0.934654	1.01027
Waterborne Brevetoxin Index (WBI)	Linear	Overall	2152	7300	0	1.00044	0.998338	1.00255
Waterborne Brevetoxin Index (WBI)	Linear	Overall	2152	7300	1	1.00055	0.99858	1.00251
Waterborne Brevetoxin Index (WBI)	Linear	Overall	2152	7300	2	1.00065	0.998806	1.0025
Waterborne Brevetoxin Index (WBI)	Linear	Overall	2152	7300	3	1.00075	0.999012	1.0025
Waterborne Brevetoxin Index (WBI)	Linear	Overall	2152	7300	4	1.00086	0.999194	1.00253
Waterborne Brevetoxin Index (WBI)	Linear	Overall	2152	7300	5	1.00096	0.999348	1.00258
Waterborne Brevetoxin Index (WBI)	Linear	Overall	2152	7300	6	1.00107	0.999473	1.00267
Waterborne Brevetoxin Index (WBI)	Linear	Overall	2152	7300	7	1.00117	0.999568	1.00278
Waterborne Brevetoxin Index (WBI)	Linear	Overall	2152	7300	8	1.00128	0.999632	1.00293
Waterborne Brevetoxin Index (WBI)	Linear	Overall	2152	7300	9	1.00138	0.999667	1.0031
Waterborne Brevetoxin Index (WBI)	Linear	Overall	2152	7300	10	1.00149	0.999678	1.0033
Waterborne Brevetoxin Index (WBI)	Linear	Overall	2152	7300	11	1.00159	0.999668	1.00352
Waterborne Brevetoxin Index (WBI)	Linear	Overall	2152	7300	12	1.0017	0.99964	1.00376
Waterborne Brevetoxin Index (WBI)	Linear	Overall	2152	7300	13	1.0018	0.999597	1.00401
Waterborne Brevetoxin Index (WBI)	Linear	Overall	2152	7300	0-1	1.00099	0.996925	1.00506
Waterborne Brevetoxin Index (WBI)	Linear	Overall	2152	7300	0-2	1.00164	0.995747	1.00756
Waterborne Brevetoxin Index (WBI)	Linear	Overall	2152	7300	0-3	1.00239	0.994792	1.01005
Waterborne Brevetoxin Index (WBI)	Linear	Overall	2152	7300	0-4	1.00326	0.994044	1.01255
Waterborne Brevetoxin Index (WBI)	Linear	Overall	2152	7300	0-5	1.00422	0.993487	1.01507
Waterborne Brevetoxin Index (WBI)	Linear	Overall	2152	7300	0-6	1.0053	0.993102	1.01764
Waterborne Brevetoxin Index (WBI)	Linear	Overall	2152	7300	0-7	1.00648	0.992868	1.02027
Waterborne Brevetoxin Index (WBI)	Linear	Overall	2152	7300	0-8	1.00776	0.992765	1.02299
Waterborne Brevetoxin Index (WBI)	Linear	Overall	2152	7300	0-9	1.00916	0.992769	1.02582
Waterborne Brevetoxin Index (WBI)	Linear	Overall	2152	7300	0-10	1.01066	0.992855	1.02879
Waterborne Brevetoxin Index (WBI)	Linear	Overall	2152	7300	0-11	1.01227	0.992999	1.03192
Waterborne Brevetoxin Index (WBI)	Linear	Overall	2152	7300	0-12	1.01399	0.993176	1.03524
Waterborne Brevetoxin Index (WBI)	Linear	Overall	2152	7300	0-13	1.01582	0.993362	1.03878
*Adjusted for daily heat index (°C), ozone (ppb), PM2.5 (µg/m3), and federal holiday status (yes/no) on Lag0 **Negative controls include trauma; child abuse; musculoskeletal & connective tissue diseases; metabolic & nutritional diseases; genital & reproductive diseases; and neoplastic diseases

## Sheet: SupplementalTable3
Supplemental Table 3. Adjusted* odds ratios for ED visits per an interquartile range increase in the aerosolized brevetoxin index ([cells⋅meter]/[Liter⋅day]), overall and by diagnosis group, over single-day and cumulative lags
							95% Confidence Interval
Exposure	Exposure Parameterization	Diagnosis Group	Case Days	Control Days	Lag	Adjusted Odds Ratio	Lower	Upper	p<0.05
Aerosolized Brevetoxin Index (ABI)	Linear	Negative Controls**	698	2352	0	0.999372	0.997719	1.00103
Aerosolized Brevetoxin Index (ABI)	Linear	Negative Controls**	698	2352	1	0.999495	0.998004	1.00099
Aerosolized Brevetoxin Index (ABI)	Linear	Negative Controls**	698	2352	2	0.999617	0.998281	1.00096
Aerosolized Brevetoxin Index (ABI)	Linear	Negative Controls**	698	2352	3	0.99974	0.998545	1.00094
Aerosolized Brevetoxin Index (ABI)	Linear	Negative Controls**	698	2352	4	0.999862	0.998792	1.00093
Aerosolized Brevetoxin Index (ABI)	Linear	Negative Controls**	698	2352	5	0.999985	0.999014	1.00096
Aerosolized Brevetoxin Index (ABI)	Linear	Negative Controls**	698	2352	6	1.00011	0.999204	1.00101
Aerosolized Brevetoxin Index (ABI)	Linear	Negative Controls**	698	2352	7	1.00023	0.999355	1.00111
Aerosolized Brevetoxin Index (ABI)	Linear	Negative Controls**	698	2352	8	1.00035	0.999461	1.00124
Aerosolized Brevetoxin Index (ABI)	Linear	Negative Controls**	698	2352	9	1.00047	0.999527	1.00142
Aerosolized Brevetoxin Index (ABI)	Linear	Negative Controls**	698	2352	10	1.0006	0.999557	1.00164
Aerosolized Brevetoxin Index (ABI)	Linear	Negative Controls**	698	2352	11	1.00072	0.999562	1.00188
Aerosolized Brevetoxin Index (ABI)	Linear	Negative Controls**	698	2352	12	1.00084	0.999547	1.00214
Aerosolized Brevetoxin Index (ABI)	Linear	Negative Controls**	698	2352	13	1.00097	0.999518	1.00241
Aerosolized Brevetoxin Index (ABI)	Linear	Negative Controls**	698	2352	0-1	0.998867	0.99573	1.00201
Aerosolized Brevetoxin Index (ABI)	Linear	Negative Controls**	698	2352	0-2	0.998484	0.994025	1.00296
Aerosolized Brevetoxin Index (ABI)	Linear	Negative Controls**	698	2352	0-3	0.998224	0.992596	1.00388
Aerosolized Brevetoxin Index (ABI)	Linear	Negative Controls**	698	2352	0-4	0.998087	0.991433	1.00478
Aerosolized Brevetoxin Index (ABI)	Linear	Negative Controls**	698	2352	0-5	0.998071	0.990525	1.00567
Aerosolized Brevetoxin Index (ABI)	Linear	Negative Controls**	698	2352	0-6	0.998178	0.989858	1.00657
Aerosolized Brevetoxin Index (ABI)	Linear	Negative Controls**	698	2352	0-7	0.998408	0.989415	1.00748
Aerosolized Brevetoxin Index (ABI)	Linear	Negative Controls**	698	2352	0-8	0.998759	0.989176	1.00844
Aerosolized Brevetoxin Index (ABI)	Linear	Negative Controls**	698	2352	0-9	0.999234	0.989116	1.00945
Aerosolized Brevetoxin Index (ABI)	Linear	Negative Controls**	698	2352	0-10	0.999831	0.989208	1.01057
Aerosolized Brevetoxin Index (ABI)	Linear	Negative Controls**	698	2352	0-11	1.00055	0.989416	1.01181
Aerosolized Brevetoxin Index (ABI)	Linear	Negative Controls**	698	2352	0-12	1.00139	0.989705	1.01322
Aerosolized Brevetoxin Index (ABI)	Linear	Negative Controls**	698	2352	0-13	1.00236	0.990034	1.01484
Aerosolized Brevetoxin Index (ABI)	Linear	ENT, Dental & Mouth Diseases	321	1085	0	0.998663	0.995332	1.00201
Aerosolized Brevetoxin Index (ABI)	Linear	ENT, Dental & Mouth Diseases	321	1085	1	0.998815	0.99584	1.0018
Aerosolized Brevetoxin Index (ABI)	Linear	ENT, Dental & Mouth Diseases	321	1085	2	0.998967	0.996328	1.00161
Aerosolized Brevetoxin Index (ABI)	Linear	ENT, Dental & Mouth Diseases	321	1085	3	0.999119	0.99679	1.00145
Aerosolized Brevetoxin Index (ABI)	Linear	ENT, Dental & Mouth Diseases	321	1085	4	0.999272	0.997211	1.00134
Aerosolized Brevetoxin Index (ABI)	Linear	ENT, Dental & Mouth Diseases	321	1085	5	0.999424	0.997576	1.00127
Aerosolized Brevetoxin Index (ABI)	Linear	ENT, Dental & Mouth Diseases	321	1085	6	0.999576	0.997862	1.00129
Aerosolized Brevetoxin Index (ABI)	Linear	ENT, Dental & Mouth Diseases	321	1085	7	0.999728	0.99805	1.00141
Aerosolized Brevetoxin Index (ABI)	Linear	ENT, Dental & Mouth Diseases	321	1085	8	0.99988	0.998133	1.00163
Aerosolized Brevetoxin Index (ABI)	Linear	ENT, Dental & Mouth Diseases	321	1085	9	1.00003	0.998124	1.00194
Aerosolized Brevetoxin Index (ABI)	Linear	ENT, Dental & Mouth Diseases	321	1085	10	1.00018	0.998042	1.00233
Aerosolized Brevetoxin Index (ABI)	Linear	ENT, Dental & Mouth Diseases	321	1085	11	1.00034	0.99791	1.00277
Aerosolized Brevetoxin Index (ABI)	Linear	ENT, Dental & Mouth Diseases	321	1085	12	1.00049	0.997742	1.00324
Aerosolized Brevetoxin Index (ABI)	Linear	ENT, Dental & Mouth Diseases	321	1085	13	1.00064	0.997549	1.00374
Aerosolized Brevetoxin Index (ABI)	Linear	ENT, Dental & Mouth Diseases	321	1085	0-1	0.99748	0.991195	1.00381
Aerosolized Brevetoxin Index (ABI)	Linear	ENT, Dental & Mouth Diseases	321	1085	0-2	0.996451	0.98757	1.00541
Aerosolized Brevetoxin Index (ABI)	Linear	ENT, Dental & Mouth Diseases	321	1085	0-3	0.995573	0.984438	1.00683
Aerosolized Brevetoxin Index (ABI)	Linear	ENT, Dental & Mouth Diseases	321	1085	0-4	0.994848	0.981775	1.00809
Aerosolized Brevetoxin Index (ABI)	Linear	ENT, Dental & Mouth Diseases	321	1085	0-5	0.994274	0.979554	1.00922
Aerosolized Brevetoxin Index (ABI)	Linear	ENT, Dental & Mouth Diseases	321	1085	0-6	0.993853	0.977742	1.01023
Aerosolized Brevetoxin Index (ABI)	Linear	ENT, Dental & Mouth Diseases	321	1085	0-7	0.993582	0.976301	1.01117
Aerosolized Brevetoxin Index (ABI)	Linear	ENT, Dental & Mouth Diseases	321	1085	0-8	0.993463	0.975181	1.01209
Aerosolized Brevetoxin Index (ABI)	Linear	ENT, Dental & Mouth Diseases	321	1085	0-9	0.993495	0.974324	1.01304
Aerosolized Brevetoxin Index (ABI)	Linear	ENT, Dental & Mouth Diseases	321	1085	0-10	0.993678	0.973658	1.01411
Aerosolized Brevetoxin Index (ABI)	Linear	ENT, Dental & Mouth Diseases	321	1085	0-11	0.994012	0.9731	1.01537
Aerosolized Brevetoxin Index (ABI)	Linear	ENT, Dental & Mouth Diseases	321	1085	0-12	0.994498	0.972557	1.01693
Aerosolized Brevetoxin Index (ABI)	Linear	ENT, Dental & Mouth Diseases	321	1085	0-13	0.995135	0.971935	1.01889
Aerosolized Brevetoxin Index (ABI)	Natural Spline	Gastrointestinal Diseases	237	817	0	0.879513	0.585046	1.32219
Aerosolized Brevetoxin Index (ABI)	Natural Spline	Gastrointestinal Diseases	237	817	1	0.898874	0.673334	1.19996
Aerosolized Brevetoxin Index (ABI)	Natural Spline	Gastrointestinal Diseases	237	817	2	0.918206	0.760146	1.10913
Aerosolized Brevetoxin Index (ABI)	Natural Spline	Gastrointestinal Diseases	237	817	3	0.937021	0.81817	1.07314
Aerosolized Brevetoxin Index (ABI)	Natural Spline	Gastrointestinal Diseases	237	817	4	0.954796	0.821574	1.10962
Aerosolized Brevetoxin Index (ABI)	Natural Spline	Gastrointestinal Diseases	237	817	5	0.970977	0.80215	1.17534
Aerosolized Brevetoxin Index (ABI)	Natural Spline	Gastrointestinal Diseases	237	817	6	0.984982	0.791034	1.22648
Aerosolized Brevetoxin Index (ABI)	Natural Spline	Gastrointestinal Diseases	237	817	7	0.996234	0.799442	1.24147
Aerosolized Brevetoxin Index (ABI)	Natural Spline	Gastrointestinal Diseases	237	817	8	1.00464	0.828217	1.21863
Aerosolized Brevetoxin Index (ABI)	Natural Spline	Gastrointestinal Diseases	237	817	9	1.01059	0.867758	1.17694
Aerosolized Brevetoxin Index (ABI)	Natural Spline	Gastrointestinal Diseases	237	817	10	1.01457	0.887385	1.15998
Aerosolized Brevetoxin Index (ABI)	Natural Spline	Gastrointestinal Diseases	237	817	11	1.01704	0.848054	1.2197
Aerosolized Brevetoxin Index (ABI)	Natural Spline	Gastrointestinal Diseases	237	817	12	1.0185	0.771186	1.34513
Aerosolized Brevetoxin Index (ABI)	Natural Spline	Gastrointestinal Diseases	237	817	13	1.01946	0.687256	1.51226
Aerosolized Brevetoxin Index (ABI)	Natural Spline	Gastrointestinal Diseases	237	817	0-1	0.790572	0.394727	1.58338
Aerosolized Brevetoxin Index (ABI)	Natural Spline	Gastrointestinal Diseases	237	817	0-2	0.725907	0.303748	1.7348
Aerosolized Brevetoxin Index (ABI)	Natural Spline	Gastrointestinal Diseases	237	817	0-3	0.68019	0.261418	1.7698
Aerosolized Brevetoxin Index (ABI)	Natural Spline	Gastrointestinal Diseases	237	817	0-4	0.649443	0.244519	1.72492
Aerosolized Brevetoxin Index (ABI)	Natural Spline	Gastrointestinal Diseases	237	817	0-5	0.630595	0.239656	1.65925
Aerosolized Brevetoxin Index (ABI)	Natural Spline	Gastrointestinal Diseases	237	817	0-6	0.621124	0.237111	1.62707
Aerosolized Brevetoxin Index (ABI)	Natural Spline	Gastrointestinal Diseases	237	817	0-7	0.618785	0.231476	1.65415
Aerosolized Brevetoxin Index (ABI)	Natural Spline	Gastrointestinal Diseases	237	817	0-8	0.621653	0.22389	1.72608
Aerosolized Brevetoxin Index (ABI)	Natural Spline	Gastrointestinal Diseases	237	817	0-9	0.628238	0.219116	1.80125
Aerosolized Brevetoxin Index (ABI)	Natural Spline	Gastrointestinal Diseases	237	817	0-10	0.637389	0.22082	1.8398
Aerosolized Brevetoxin Index (ABI)	Natural Spline	Gastrointestinal Diseases	237	817	0-11	0.648249	0.228515	1.83895
Aerosolized Brevetoxin Index (ABI)	Natural Spline	Gastrointestinal Diseases	237	817	0-12	0.660244	0.233422	1.86753
Aerosolized Brevetoxin Index (ABI)	Natural Spline	Gastrointestinal Diseases	237	817	0-13	0.673096	0.216474	2.0929
Aerosolized Brevetoxin Index (ABI)	Natural Spline	Respiratory Diseases	216	735	0	1.46996	1.01172	2.13575	*
Aerosolized Brevetoxin Index (ABI)	Natural Spline	Respiratory Diseases	216	735	1	1.27966	0.983326	1.6653
Aerosolized Brevetoxin Index (ABI)	Natural Spline	Respiratory Diseases	216	735	2	1.12069	0.946106	1.32749
Aerosolized Brevetoxin Index (ABI)	Natural Spline	Respiratory Diseases	216	735	3	0.993284	0.883504	1.1167
Aerosolized Brevetoxin Index (ABI)	Natural Spline	Respiratory Diseases	216	735	4	0.896313	0.786999	1.02081
Aerosolized Brevetoxin Index (ABI)	Natural Spline	Respiratory Diseases	216	735	5	0.828406	0.70004	0.98031	*
Aerosolized Brevetoxin Index (ABI)	Natural Spline	Respiratory Diseases	216	735	6	0.788901	0.649389	0.958386	*
Aerosolized Brevetoxin Index (ABI)	Natural Spline	Respiratory Diseases	216	735	7	0.778556	0.640714	0.946052	*
Aerosolized Brevetoxin Index (ABI)	Natural Spline	Respiratory Diseases	216	735	8	0.79624	0.672612	0.942591	*
Aerosolized Brevetoxin Index (ABI)	Natural Spline	Respiratory Diseases	216	735	9	0.839063	0.737593	0.954491	*
Aerosolized Brevetoxin Index (ABI)	Natural Spline	Respiratory Diseases	216	735	10	0.905611	0.810465	1.01193
Aerosolized Brevetoxin Index (ABI)	Natural Spline	Respiratory Diseases	216	735	11	0.995147	0.848585	1.16702
Aerosolized Brevetoxin Index (ABI)	Natural Spline	Respiratory Diseases	216	735	12	1.1067	0.860493	1.42336
Aerosolized Brevetoxin Index (ABI)	Natural Spline	Respiratory Diseases	216	735	13	1.23815	0.863507	1.77535
Aerosolized Brevetoxin Index (ABI)	Natural Spline	Respiratory Diseases	216	735	0-1	1.88104	0.99647	3.55086
Aerosolized Brevetoxin Index (ABI)	Natural Spline	Respiratory Diseases	216	735	0-2	2.10806	0.952338	4.66634
Aerosolized Brevetoxin Index (ABI)	Natural Spline	Respiratory Diseases	216	735	0-3	2.09391	0.879105	4.98739
Aerosolized Brevetoxin Index (ABI)	Natural Spline	Respiratory Diseases	216	735	0-4	1.87679	0.778689	4.52345
Aerosolized Brevetoxin Index (ABI)	Natural Spline	Respiratory Diseases	216	735	0-5	1.55475	0.656676	3.68102
Aerosolized Brevetoxin Index (ABI)	Natural Spline	Respiratory Diseases	216	735	0-6	1.22654	0.525403	2.86334
Aerosolized Brevetoxin Index (ABI)	Natural Spline	Respiratory Diseases	216	735	0-7	0.954931	0.404752	2.25297
Aerosolized Brevetoxin Index (ABI)	Natural Spline	Respiratory Diseases	216	735	0-8	0.760354	0.312505	1.85001
Aerosolized Brevetoxin Index (ABI)	Natural Spline	Respiratory Diseases	216	735	0-9	0.637985	0.25448	1.59944
Aerosolized Brevetoxin Index (ABI)	Natural Spline	Respiratory Diseases	216	735	0-10	0.577766	0.227784	1.46548
Aerosolized Brevetoxin Index (ABI)	Natural Spline	Respiratory Diseases	216	735	0-11	0.574962	0.227428	1.45357
Aerosolized Brevetoxin Index (ABI)	Natural Spline	Respiratory Diseases	216	735	0-12	0.636313	0.246671	1.64143
Aerosolized Brevetoxin Index (ABI)	Natural Spline	Respiratory Diseases	216	735	0-13	0.787853	0.271418	2.28692
Aerosolized Brevetoxin Index (ABI)	Linear	Systemic States	204	689	0	0.997087	0.991847	1.00236
Aerosolized Brevetoxin Index (ABI)	Linear	Systemic States	204	689	1	0.997599	0.992972	1.00225
Aerosolized Brevetoxin Index (ABI)	Linear	Systemic States	204	689	2	0.998111	0.994075	1.00216
Aerosolized Brevetoxin Index (ABI)	Linear	Systemic States	204	689	3	0.998624	0.995142	1.00212
Aerosolized Brevetoxin Index (ABI)	Linear	Systemic States	204	689	4	0.999137	0.996153	1.00213
Aerosolized Brevetoxin Index (ABI)	Linear	Systemic States	204	689	5	0.99965	0.997073	1.00223
Aerosolized Brevetoxin Index (ABI)	Linear	Systemic States	204	689	6	1.00016	0.997854	1.00248
Aerosolized Brevetoxin Index (ABI)	Linear	Systemic States	204	689	7	1.00068	0.998443	1.00292
Aerosolized Brevetoxin Index (ABI)	Linear	Systemic States	204	689	8	1.00119	0.998821	1.00357
Aerosolized Brevetoxin Index (ABI)	Linear	Systemic States	204	689	9	1.0017	0.99902	1.0044
Aerosolized Brevetoxin Index (ABI)	Linear	Systemic States	204	689	10	1.00222	0.999093	1.00535
Aerosolized Brevetoxin Index (ABI)	Linear	Systemic States	204	689	11	1.00273	0.999085	1.00639
Aerosolized Brevetoxin Index (ABI)	Linear	Systemic States	204	689	12	1.00325	0.999027	1.00749
Aerosolized Brevetoxin Index (ABI)	Linear	Systemic States	204	689	13	1.00376	0.998936	1.00861
Aerosolized Brevetoxin Index (ABI)	Linear	Systemic States	204	689	0-1	0.994693	0.984881	1.0046
Aerosolized Brevetoxin Index (ABI)	Linear	Systemic States	204	689	0-2	0.992815	0.979065	1.00676
Aerosolized Brevetoxin Index (ABI)	Linear	Systemic States	204	689	0-3	0.991448	0.974359	1.00884
Aerosolized Brevetoxin Index (ABI)	Linear	Systemic States	204	689	0-4	0.990592	0.970724	1.01087
Aerosolized Brevetoxin Index (ABI)	Linear	Systemic States	204	689	0-5	0.990245	0.968116	1.01288
Aerosolized Brevetoxin Index (ABI)	Linear	Systemic States	204	689	0-6	0.990407	0.966486	1.01492
Aerosolized Brevetoxin Index (ABI)	Linear	Systemic States	204	689	0-7	0.991076	0.965774	1.01704
Aerosolized Brevetoxin Index (ABI)	Linear	Systemic States	204	689	0-8	0.992256	0.965904	1.01933
Aerosolized Brevetoxin Index (ABI)	Linear	Systemic States	204	689	0-9	0.993947	0.966778	1.02188
Aerosolized Brevetoxin Index (ABI)	Linear	Systemic States	204	689	0-10	0.996152	0.968273	1.02483
Aerosolized Brevetoxin Index (ABI)	Linear	Systemic States	204	689	0-11	0.998875	0.970229	1.02837
Aerosolized Brevetoxin Index (ABI)	Linear	Systemic States	204	689	0-12	1.00212	0.972456	1.03269
Aerosolized Brevetoxin Index (ABI)	Linear	Systemic States	204	689	0-13	1.00589	0.974746	1.03803
Aerosolized Brevetoxin Index (ABI)	Linear	Psychiatric and Behavioral Diseases & Substance Abuse	190	642	0	1.00046	0.997201	1.00373
Aerosolized Brevetoxin Index (ABI)	Linear	Psychiatric and Behavioral Diseases & Substance Abuse	190	642	1	1.00018	0.997286	1.00308
Aerosolized Brevetoxin Index (ABI)	Linear	Psychiatric and Behavioral Diseases & Substance Abuse	190	642	2	0.9999	0.997336	1.00247
Aerosolized Brevetoxin Index (ABI)	Linear	Psychiatric and Behavioral Diseases & Substance Abuse	190	642	3	0.99962	0.997339	1.00191
Aerosolized Brevetoxin Index (ABI)	Linear	Psychiatric and Behavioral Diseases & Substance Abuse	190	642	4	0.999341	0.997272	1.00141
Aerosolized Brevetoxin Index (ABI)	Linear	Psychiatric and Behavioral Diseases & Substance Abuse	190	642	5	0.999062	0.997114	1.00101
Aerosolized Brevetoxin Index (ABI)	Linear	Psychiatric and Behavioral Diseases & Substance Abuse	190	642	6	0.998782	0.996849	1.00072
Aerosolized Brevetoxin Index (ABI)	Linear	Psychiatric and Behavioral Diseases & Substance Abuse	190	642	7	0.998503	0.996472	1.00054
Aerosolized Brevetoxin Index (ABI)	Linear	Psychiatric and Behavioral Diseases & Substance Abuse	190	642	8	0.998224	0.996001	1.00045
Aerosolized Brevetoxin Index (ABI)	Linear	Psychiatric and Behavioral Diseases & Substance Abuse	190	642	9	0.997945	0.995456	1.00044
Aerosolized Brevetoxin Index (ABI)	Linear	Psychiatric and Behavioral Diseases & Substance Abuse	190	642	10	0.997666	0.994858	1.00048
Aerosolized Brevetoxin Index (ABI)	Linear	Psychiatric and Behavioral Diseases & Substance Abuse	190	642	11	0.997388	0.994225	1.00056
Aerosolized Brevetoxin Index (ABI)	Linear	Psychiatric and Behavioral Diseases & Substance Abuse	190	642	12	0.997109	0.993566	1.00066
Aerosolized Brevetoxin Index (ABI)	Linear	Psychiatric and Behavioral Diseases & Substance Abuse	190	642	13	0.99683	0.992889	1.00079
Aerosolized Brevetoxin Index (ABI)	Linear	Psychiatric and Behavioral Diseases & Substance Abuse	190	642	0-1	1.00064	0.994501	1.00681
Aerosolized Brevetoxin Index (ABI)	Linear	Psychiatric and Behavioral Diseases & Substance Abuse	190	642	0-2	1.00054	0.991879	1.00927
Aerosolized Brevetoxin Index (ABI)	Linear	Psychiatric and Behavioral Diseases & Substance Abuse	190	642	0-3	1.00016	0.989307	1.01113
Aerosolized Brevetoxin Index (ABI)	Linear	Psychiatric and Behavioral Diseases & Substance Abuse	190	642	0-4	0.999498	0.986753	1.01241
Aerosolized Brevetoxin Index (ABI)	Linear	Psychiatric and Behavioral Diseases & Substance Abuse	190	642	0-5	0.99856	0.984173	1.01316
Aerosolized Brevetoxin Index (ABI)	Linear	Psychiatric and Behavioral Diseases & Substance Abuse	190	642	0-6	0.997344	0.981518	1.01343
Aerosolized Brevetoxin Index (ABI)	Linear	Psychiatric and Behavioral Diseases & Substance Abuse	190	642	0-7	0.995851	0.978723	1.01328
Aerosolized Brevetoxin Index (ABI)	Linear	Psychiatric and Behavioral Diseases & Substance Abuse	190	642	0-8	0.994083	0.975715	1.0128
Aerosolized Brevetoxin Index (ABI)	Linear	Psychiatric and Behavioral Diseases & Substance Abuse	190	642	0-9	0.99204	0.972408	1.01207
Aerosolized Brevetoxin Index (ABI)	Linear	Psychiatric and Behavioral Diseases & Substance Abuse	190	642	0-10	0.989725	0.968713	1.01119
Aerosolized Brevetoxin Index (ABI)	Linear	Psychiatric and Behavioral Diseases & Substance Abuse	190	642	0-11	0.98714	0.964537	1.01027
Aerosolized Brevetoxin Index (ABI)	Linear	Psychiatric and Behavioral Diseases & Substance Abuse	190	642	0-12	0.984286	0.959797	1.0094
Aerosolized Brevetoxin Index (ABI)	Linear	Psychiatric and Behavioral Diseases & Substance Abuse	190	642	0-13	0.981166	0.954426	1.00866
Aerosolized Brevetoxin Index (ABI)	Linear	Skin, Dermatologic & Soft Tissue Diseases	142	475	0	0.996238	0.98865	1.00389
Aerosolized Brevetoxin Index (ABI)	Linear	Skin, Dermatologic & Soft Tissue Diseases	142	475	1	0.996705	0.989794	1.00366
Aerosolized Brevetoxin Index (ABI)	Linear	Skin, Dermatologic & Soft Tissue Diseases	142	475	2	0.997171	0.990889	1.00349
Aerosolized Brevetoxin Index (ABI)	Linear	Skin, Dermatologic & Soft Tissue Diseases	142	475	3	0.997638	0.991918	1.00339
Aerosolized Brevetoxin Index (ABI)	Linear	Skin, Dermatologic & Soft Tissue Diseases	142	475	4	0.998105	0.99286	1.00338
Aerosolized Brevetoxin Index (ABI)	Linear	Skin, Dermatologic & Soft Tissue Diseases	142	475	5	0.998572	0.993688	1.00348
Aerosolized Brevetoxin Index (ABI)	Linear	Skin, Dermatologic & Soft Tissue Diseases	142	475	6	0.99904	0.994375	1.00373
Aerosolized Brevetoxin Index (ABI)	Linear	Skin, Dermatologic & Soft Tissue Diseases	142	475	7	0.999507	0.9949	1.00414
Aerosolized Brevetoxin Index (ABI)	Linear	Skin, Dermatologic & Soft Tissue Diseases	142	475	8	0.999975	0.995256	1.00472
Aerosolized Brevetoxin Index (ABI)	Linear	Skin, Dermatologic & Soft Tissue Diseases	142	475	9	1.00044	0.995455	1.00546
Aerosolized Brevetoxin Index (ABI)	Linear	Skin, Dermatologic & Soft Tissue Diseases	142	475	10	1.00091	0.99552	1.00633
Aerosolized Brevetoxin Index (ABI)	Linear	Skin, Dermatologic & Soft Tissue Diseases	142	475	11	1.00138	0.995478	1.00732
Aerosolized Brevetoxin Index (ABI)	Linear	Skin, Dermatologic & Soft Tissue Diseases	142	475	12	1.00185	0.995354	1.00839
Aerosolized Brevetoxin Index (ABI)	Linear	Skin, Dermatologic & Soft Tissue Diseases	142	475	13	1.00232	0.995168	1.00952
Aerosolized Brevetoxin Index (ABI)	Linear	Skin, Dermatologic & Soft Tissue Diseases	142	475	0-1	0.992956	0.97857	1.00755
Aerosolized Brevetoxin Index (ABI)	Linear	Skin, Dermatologic & Soft Tissue Diseases	142	475	0-2	0.990147	0.969692	1.01103
Aerosolized Brevetoxin Index (ABI)	Linear	Skin, Dermatologic & Soft Tissue Diseases	142	475	0-3	0.987808	0.961948	1.01436
Aerosolized Brevetoxin Index (ABI)	Linear	Skin, Dermatologic & Soft Tissue Diseases	142	475	0-4	0.985937	0.955266	1.01759
Aerosolized Brevetoxin Index (ABI)	Linear	Skin, Dermatologic & Soft Tissue Diseases	142	475	0-5	0.984529	0.94957	1.02078
Aerosolized Brevetoxin Index (ABI)	Linear	Skin, Dermatologic & Soft Tissue Diseases	142	475	0-6	0.983584	0.94478	1.02398
Aerosolized Brevetoxin Index (ABI)	Linear	Skin, Dermatologic & Soft Tissue Diseases	142	475	0-7	0.9831	0.940805	1.0273
Aerosolized Brevetoxin Index (ABI)	Linear	Skin, Dermatologic & Soft Tissue Diseases	142	475	0-8	0.983075	0.937545	1.03082
Aerosolized Brevetoxin Index (ABI)	Linear	Skin, Dermatologic & Soft Tissue Diseases	142	475	0-9	0.983511	0.934891	1.03466
Aerosolized Brevetoxin Index (ABI)	Linear	Skin, Dermatologic & Soft Tissue Diseases	142	475	0-10	0.984408	0.93272	1.03896
Aerosolized Brevetoxin Index (ABI)	Linear	Skin, Dermatologic & Soft Tissue Diseases	142	475	0-11	0.985767	0.9309	1.04387
Aerosolized Brevetoxin Index (ABI)	Linear	Skin, Dermatologic & Soft Tissue Diseases	142	475	0-12	0.98759	0.929294	1.04954
Aerosolized Brevetoxin Index (ABI)	Linear	Skin, Dermatologic & Soft Tissue Diseases	142	475	0-13	0.989879	0.927762	1.05615
Aerosolized Brevetoxin Index (ABI)	Linear	Neurologic Diseases	131	440	0	0.999074	0.996191	1.00197
Aerosolized Brevetoxin Index (ABI)	Linear	Neurologic Diseases	131	440	1	0.999053	0.996515	1.0016
Aerosolized Brevetoxin Index (ABI)	Linear	Neurologic Diseases	131	440	2	0.999033	0.996814	1.00126
Aerosolized Brevetoxin Index (ABI)	Linear	Neurologic Diseases	131	440	3	0.999012	0.997074	1.00095
Aerosolized Brevetoxin Index (ABI)	Linear	Neurologic Diseases	131	440	4	0.998992	0.997275	1.00071
Aerosolized Brevetoxin Index (ABI)	Linear	Neurologic Diseases	131	440	5	0.998971	0.997393	1.00055
Aerosolized Brevetoxin Index (ABI)	Linear	Neurologic Diseases	131	440	6	0.99895	0.997405	1.0005
Aerosolized Brevetoxin Index (ABI)	Linear	Neurologic Diseases	131	440	7	0.99893	0.997305	1.00056
Aerosolized Brevetoxin Index (ABI)	Linear	Neurologic Diseases	131	440	8	0.998909	0.997107	1.00071
Aerosolized Brevetoxin Index (ABI)	Linear	Neurologic Diseases	131	440	9	0.998888	0.996837	1.00094
Aerosolized Brevetoxin Index (ABI)	Linear	Neurologic Diseases	131	440	10	0.998868	0.996517	1.00122
Aerosolized Brevetoxin Index (ABI)	Linear	Neurologic Diseases	131	440	11	0.998847	0.996165	1.00154
Aerosolized Brevetoxin Index (ABI)	Linear	Neurologic Diseases	131	440	12	0.998827	0.995791	1.00187
Aerosolized Brevetoxin Index (ABI)	Linear	Neurologic Diseases	131	440	13	0.998806	0.995402	1.00222
Aerosolized Brevetoxin Index (ABI)	Linear	Neurologic Diseases	131	440	0-1	0.998128	0.992724	1.00356
Aerosolized Brevetoxin Index (ABI)	Linear	Neurologic Diseases	131	440	0-2	0.997163	0.989582	1.0048
Aerosolized Brevetoxin Index (ABI)	Linear	Neurologic Diseases	131	440	0-3	0.996178	0.986741	1.00571
Aerosolized Brevetoxin Index (ABI)	Linear	Neurologic Diseases	131	440	0-4	0.995174	0.984172	1.0063
Aerosolized Brevetoxin Index (ABI)	Linear	Neurologic Diseases	131	440	0-5	0.99415	0.981839	1.00661
Aerosolized Brevetoxin Index (ABI)	Linear	Neurologic Diseases	131	440	0-6	0.993106	0.979696	1.0067
Aerosolized Brevetoxin Index (ABI)	Linear	Neurologic Diseases	131	440	0-7	0.992043	0.977687	1.00661
Aerosolized Brevetoxin Index (ABI)	Linear	Neurologic Diseases	131	440	0-8	0.990961	0.975742	1.00642
Aerosolized Brevetoxin Index (ABI)	Linear	Neurologic Diseases	131	440	0-9	0.989859	0.973777	1.00621
Aerosolized Brevetoxin Index (ABI)	Linear	Neurologic Diseases	131	440	0-10	0.988739	0.971696	1.00608
Aerosolized Brevetoxin Index (ABI)	Linear	Neurologic Diseases	131	440	0-11	0.987599	0.969398	1.00614
Aerosolized Brevetoxin Index (ABI)	Linear	Neurologic Diseases	131	440	0-12	0.98644	0.966788	1.00649
Aerosolized Brevetoxin Index (ABI)	Linear	Neurologic Diseases	131	440	0-13	0.985262	0.963784	1.00722
Aerosolized Brevetoxin Index (ABI)	Natural Spline	Diseases of the Eye	53	178	0	0.487391	0.225086	1.05538
Aerosolized Brevetoxin Index (ABI)	Natural Spline	Diseases of the Eye	53	178	1	0.624172	0.358591	1.08645
Aerosolized Brevetoxin Index (ABI)	Natural Spline	Diseases of the Eye	53	178	2	0.791452	0.54877	1.14145
Aerosolized Brevetoxin Index (ABI)	Natural Spline	Diseases of the Eye	53	178	3	0.983856	0.76433	1.26643
Aerosolized Brevetoxin Index (ABI)	Natural Spline	Diseases of the Eye	53	178	4	1.18718	0.916267	1.53821
Aerosolized Brevetoxin Index (ABI)	Natural Spline	Diseases of the Eye	53	178	5	1.37683	0.99436	1.9064
Aerosolized Brevetoxin Index (ABI)	Natural Spline	Diseases of the Eye	53	178	6	1.51952	1.04369	2.21229	*
Aerosolized Brevetoxin Index (ABI)	Natural Spline	Diseases of the Eye	53	178	7	1.58079	1.0819	2.30972	*
Aerosolized Brevetoxin Index (ABI)	Natural Spline	Diseases of the Eye	53	178	8	1.55017	1.10717	2.17043	*
Aerosolized Brevetoxin Index (ABI)	Natural Spline	Diseases of the Eye	53	178	9	1.44662	1.09579	1.90978	*
Aerosolized Brevetoxin Index (ABI)	Natural Spline	Diseases of the Eye	53	178	10	1.29748	0.989242	1.70177
Aerosolized Brevetoxin Index (ABI)	Natural Spline	Diseases of the Eye	53	178	11	1.12961	0.776832	1.6426
Aerosolized Brevetoxin Index (ABI)	Natural Spline	Diseases of the Eye	53	178	12	0.964149	0.554641	1.67601
Aerosolized Brevetoxin Index (ABI)	Natural Spline	Diseases of the Eye	53	178	13	0.814801	0.379429	1.74974
Aerosolized Brevetoxin Index (ABI)	Natural Spline	Diseases of the Eye	53	178	0-1	0.304216	0.0809634	1.14308
Aerosolized Brevetoxin Index (ABI)	Natural Spline	Diseases of the Eye	53	178	0-2	0.240772	0.0452522	1.28107
Aerosolized Brevetoxin Index (ABI)	Natural Spline	Diseases of the Eye	53	178	0-3	0.236885	0.0373073	1.50412
Aerosolized Brevetoxin Index (ABI)	Natural Spline	Diseases of the Eye	53	178	0-4	0.281227	0.0420107	1.88258
Aerosolized Brevetoxin Index (ABI)	Natural Spline	Diseases of the Eye	53	178	0-5	0.3872	0.0584683	2.56419
Aerosolized Brevetoxin Index (ABI)	Natural Spline	Diseases of the Eye	53	178	0-6	0.588358	0.0898056	3.85461
Aerosolized Brevetoxin Index (ABI)	Natural Spline	Diseases of the Eye	53	178	0-7	0.930069	0.13726	6.3021
Aerosolized Brevetoxin Index (ABI)	Natural Spline	Diseases of the Eye	53	178	0-8	1.44177	0.196086	10.601
Aerosolized Brevetoxin Index (ABI)	Natural Spline	Diseases of the Eye	53	178	0-9	2.08569	0.255391	17.0332
Aerosolized Brevetoxin Index (ABI)	Natural Spline	Diseases of the Eye	53	178	0-10	2.70615	0.29669	24.6832
Aerosolized Brevetoxin Index (ABI)	Natural Spline	Diseases of the Eye	53	178	0-11	3.0569	0.293217	31.8694
Aerosolized Brevetoxin Index (ABI)	Natural Spline	Diseases of the Eye	53	178	0-12	2.94731	0.226525	38.3473
Aerosolized Brevetoxin Index (ABI)	Natural Spline	Diseases of the Eye	53	178	0-13	2.40147	0.123177	46.8194
Aerosolized Brevetoxin Index (ABI)	Linear	Overall	2586	8759	0	0.999437	0.99872	1.00015
Aerosolized Brevetoxin Index (ABI)	Linear	Overall	2586	8759	1	0.999521	0.998887	1.00016
Aerosolized Brevetoxin Index (ABI)	Linear	Overall	2586	8759	2	0.999605	0.999052	1.00016
Aerosolized Brevetoxin Index (ABI)	Linear	Overall	2586	8759	3	0.999689	0.999213	1.00017
Aerosolized Brevetoxin Index (ABI)	Linear	Overall	2586	8759	4	0.999773	0.999368	1.00018
Aerosolized Brevetoxin Index (ABI)	Linear	Overall	2586	8759	5	0.999857	0.999515	1.0002
Aerosolized Brevetoxin Index (ABI)	Linear	Overall	2586	8759	6	0.999941	0.999647	1.00024
Aerosolized Brevetoxin Index (ABI)	Linear	Overall	2586	8759	7	1.00003	0.999756	1.00029
Aerosolized Brevetoxin Index (ABI)	Linear	Overall	2586	8759	8	1.00011	0.999836	1.00038
Aerosolized Brevetoxin Index (ABI)	Linear	Overall	2586	8759	9	1.00019	0.999888	1.0005
Aerosolized Brevetoxin Index (ABI)	Linear	Overall	2586	8759	10	1.00028	0.99992	1.00064
Aerosolized Brevetoxin Index (ABI)	Linear	Overall	2586	8759	11	1.00036	0.999939	1.00079
Aerosolized Brevetoxin Index (ABI)	Linear	Overall	2586	8759	12	1.00045	0.999949	1.00094
Aerosolized Brevetoxin Index (ABI)	Linear	Overall	2586	8759	13	1.00053	0.999955	1.00111
Aerosolized Brevetoxin Index (ABI)	Linear	Overall	2586	8759	0-1	0.998958	0.997609	1.00031
Aerosolized Brevetoxin Index (ABI)	Linear	Overall	2586	8759	0-2	0.998563	0.996665	1.00047
Aerosolized Brevetoxin Index (ABI)	Linear	Overall	2586	8759	0-3	0.998253	0.995885	1.00063
Aerosolized Brevetoxin Index (ABI)	Linear	Overall	2586	8759	0-4	0.998026	0.995267	1.00079
Aerosolized Brevetoxin Index (ABI)	Linear	Overall	2586	8759	0-5	0.997884	0.994807	1.00097
Aerosolized Brevetoxin Index (ABI)	Linear	Overall	2586	8759	0-6	0.997825	0.994501	1.00116
Aerosolized Brevetoxin Index (ABI)	Linear	Overall	2586	8759	0-7	0.99785	0.994344	1.00137
Aerosolized Brevetoxin Index (ABI)	Linear	Overall	2586	8759	0-8	0.997959	0.994329	1.0016
Aerosolized Brevetoxin Index (ABI)	Linear	Overall	2586	8759	0-9	0.998152	0.994444	1.00187
Aerosolized Brevetoxin Index (ABI)	Linear	Overall	2586	8759	0-10	0.998429	0.994677	1.0022
Aerosolized Brevetoxin Index (ABI)	Linear	Overall	2586	8759	0-11	0.998791	0.99501	1.00259
Aerosolized Brevetoxin Index (ABI)	Linear	Overall	2586	8759	0-12	0.999236	0.99542	1.00307
Aerosolized Brevetoxin Index (ABI)	Linear	Overall	2586	8759	0-13	0.999765	0.995876	1.00367
*Adjusted for daily heat index (°C), ozone (ppb), PM2.5 (µg/m3), and federal holiday status (yes/no) on Lag0 **Negative controls include trauma; child abuse; musculoskeletal & connective tissue diseases; metabolic & nutritional diseases; genital & reproductive diseases; and neoplastic diseases

## Sheet: SupplementalTable4
Supplemental Table 4. Adjusted* odds ratios for ED visits per an interquartile range increase in the aerosolized brevetoxin index ([cells⋅meter]/[Liter⋅day]), overall and by diagnosis group, over single-day and cumulative lags, after excluding repeat visits occurring fewer than 90 days apart
							95% Confidence Interval
Exposure	Exposure Parameterization	Diagnosis Group	Case Days	Control Days	Lag	Adjusted Odds Ratio	Lower	Upper	p<0.05
Aerosolized Brevetoxin Index (ABI)	Linear	Negative Controls**	619	2086	0	0.999296	0.997633	1.00096
Aerosolized Brevetoxin Index (ABI)	Linear	Negative Controls**	619	2086	1	0.999417	0.997919	1.00092
Aerosolized Brevetoxin Index (ABI)	Linear	Negative Controls**	619	2086	2	0.999538	0.998198	1.00088
Aerosolized Brevetoxin Index (ABI)	Linear	Negative Controls**	619	2086	3	0.999659	0.998466	1.00085
Aerosolized Brevetoxin Index (ABI)	Linear	Negative Controls**	619	2086	4	0.99978	0.99872	1.00084
Aerosolized Brevetoxin Index (ABI)	Linear	Negative Controls**	619	2086	5	0.999901	0.998953	1.00085
Aerosolized Brevetoxin Index (ABI)	Linear	Negative Controls**	619	2086	6	1.00002	0.999156	1.00089
Aerosolized Brevetoxin Index (ABI)	Linear	Negative Controls**	619	2086	7	1.00014	0.999321	1.00096
Aerosolized Brevetoxin Index (ABI)	Linear	Negative Controls**	619	2086	8	1.00026	0.999442	1.00109
Aerosolized Brevetoxin Index (ABI)	Linear	Negative Controls**	619	2086	9	1.00038	0.999518	1.00125
Aerosolized Brevetoxin Index (ABI)	Linear	Negative Controls**	619	2086	10	1.00051	0.999556	1.00145
Aerosolized Brevetoxin Index (ABI)	Linear	Negative Controls**	619	2086	11	1.00063	0.999565	1.00169
Aerosolized Brevetoxin Index (ABI)	Linear	Negative Controls**	619	2086	12	1.00075	0.999553	1.00194
Aerosolized Brevetoxin Index (ABI)	Linear	Negative Controls**	619	2086	13	1.00087	0.999526	1.00221
Aerosolized Brevetoxin Index (ABI)	Linear	Negative Controls**	619	2086	0-1	0.998714	0.995559	1.00188
Aerosolized Brevetoxin Index (ABI)	Linear	Negative Controls**	619	2086	0-2	0.998252	0.993771	1.00275
Aerosolized Brevetoxin Index (ABI)	Linear	Negative Controls**	619	2086	0-3	0.997911	0.992262	1.00359
Aerosolized Brevetoxin Index (ABI)	Linear	Negative Controls**	619	2086	0-4	0.997692	0.991023	1.0044
Aerosolized Brevetoxin Index (ABI)	Linear	Negative Controls**	619	2086	0-5	0.997592	0.990045	1.0052
Aerosolized Brevetoxin Index (ABI)	Linear	Negative Controls**	619	2086	0-6	0.997614	0.989315	1.00598
Aerosolized Brevetoxin Index (ABI)	Linear	Negative Controls**	619	2086	0-7	0.997756	0.988819	1.00677
Aerosolized Brevetoxin Index (ABI)	Linear	Negative Controls**	619	2086	0-8	0.998018	0.988539	1.00759
Aerosolized Brevetoxin Index (ABI)	Linear	Negative Controls**	619	2086	0-9	0.998402	0.988455	1.00845
Aerosolized Brevetoxin Index (ABI)	Linear	Negative Controls**	619	2086	0-10	0.998906	0.988539	1.00938
Aerosolized Brevetoxin Index (ABI)	Linear	Negative Controls**	619	2086	0-11	0.999532	0.988761	1.01042
Aerosolized Brevetoxin Index (ABI)	Linear	Negative Controls**	619	2086	0-12	1.00028	0.989083	1.0116
Aerosolized Brevetoxin Index (ABI)	Linear	Negative Controls**	619	2086	0-13	1.00115	0.989465	1.01297
Aerosolized Brevetoxin Index (ABI)	Linear	ENT, Dental & Mouth Diseases	275	934	0	0.99833	0.994402	1.00227
Aerosolized Brevetoxin Index (ABI)	Linear	ENT, Dental & Mouth Diseases	275	934	1	0.998507	0.995018	1.00201
Aerosolized Brevetoxin Index (ABI)	Linear	ENT, Dental & Mouth Diseases	275	934	2	0.998684	0.995613	1.00176
Aerosolized Brevetoxin Index (ABI)	Linear	ENT, Dental & Mouth Diseases	275	934	3	0.998861	0.996179	1.00155
Aerosolized Brevetoxin Index (ABI)	Linear	ENT, Dental & Mouth Diseases	275	934	4	0.999038	0.9967	1.00138
Aerosolized Brevetoxin Index (ABI)	Linear	ENT, Dental & Mouth Diseases	275	934	5	0.999215	0.997155	1.00128
Aerosolized Brevetoxin Index (ABI)	Linear	ENT, Dental & Mouth Diseases	275	934	6	0.999392	0.997511	1.00128
Aerosolized Brevetoxin Index (ABI)	Linear	ENT, Dental & Mouth Diseases	275	934	7	0.999569	0.997741	1.0014
Aerosolized Brevetoxin Index (ABI)	Linear	ENT, Dental & Mouth Diseases	275	934	8	0.999746	0.997833	1.00166
Aerosolized Brevetoxin Index (ABI)	Linear	ENT, Dental & Mouth Diseases	275	934	9	0.999923	0.997804	1.00205
Aerosolized Brevetoxin Index (ABI)	Linear	ENT, Dental & Mouth Diseases	275	934	10	1.0001	0.997685	1.00252
Aerosolized Brevetoxin Index (ABI)	Linear	ENT, Dental & Mouth Diseases	275	934	11	1.00028	0.997504	1.00306
Aerosolized Brevetoxin Index (ABI)	Linear	ENT, Dental & Mouth Diseases	275	934	12	1.00045	0.997283	1.00364
Aerosolized Brevetoxin Index (ABI)	Linear	ENT, Dental & Mouth Diseases	275	934	13	1.00063	0.997034	1.00424
Aerosolized Brevetoxin Index (ABI)	Linear	ENT, Dental & Mouth Diseases	275	934	0-1	0.99684	0.989452	1.00428
Aerosolized Brevetoxin Index (ABI)	Linear	ENT, Dental & Mouth Diseases	275	934	0-2	0.995528	0.985127	1.00604
Aerosolized Brevetoxin Index (ABI)	Linear	ENT, Dental & Mouth Diseases	275	934	0-3	0.994394	0.981404	1.00756
Aerosolized Brevetoxin Index (ABI)	Linear	ENT, Dental & Mouth Diseases	275	934	0-4	0.993437	0.978257	1.00885
Aerosolized Brevetoxin Index (ABI)	Linear	ENT, Dental & Mouth Diseases	275	934	0-5	0.992657	0.975653	1.00996
Aerosolized Brevetoxin Index (ABI)	Linear	ENT, Dental & Mouth Diseases	275	934	0-6	0.992054	0.973557	1.0109
Aerosolized Brevetoxin Index (ABI)	Linear	ENT, Dental & Mouth Diseases	275	934	0-7	0.991626	0.971923	1.01173
Aerosolized Brevetoxin Index (ABI)	Linear	ENT, Dental & Mouth Diseases	275	934	0-8	0.991374	0.970692	1.0125
Aerosolized Brevetoxin Index (ABI)	Linear	ENT, Dental & Mouth Diseases	275	934	0-9	0.991298	0.969795	1.01328
Aerosolized Brevetoxin Index (ABI)	Linear	ENT, Dental & Mouth Diseases	275	934	0-10	0.991397	0.969141	1.01416
Aerosolized Brevetoxin Index (ABI)	Linear	ENT, Dental & Mouth Diseases	275	934	0-11	0.991672	0.968625	1.01527
Aerosolized Brevetoxin Index (ABI)	Linear	ENT, Dental & Mouth Diseases	275	934	0-12	0.992123	0.968124	1.01672
Aerosolized Brevetoxin Index (ABI)	Linear	ENT, Dental & Mouth Diseases	275	934	0-13	0.99275	0.967506	1.01865
Aerosolized Brevetoxin Index (ABI)	Natural Spline	Gastrointestinal Diseases	189	652	0	0.965977	0.623157	1.49739
Aerosolized Brevetoxin Index (ABI)	Natural Spline	Gastrointestinal Diseases	189	652	1	0.958152	0.703009	1.30589
Aerosolized Brevetoxin Index (ABI)	Natural Spline	Gastrointestinal Diseases	189	652	2	0.951229	0.778749	1.16191
Aerosolized Brevetoxin Index (ABI)	Natural Spline	Gastrointestinal Diseases	189	652	3	0.946023	0.822652	1.08789
Aerosolized Brevetoxin Index (ABI)	Natural Spline	Gastrointestinal Diseases	189	652	4	0.943338	0.807735	1.1017
Aerosolized Brevetoxin Index (ABI)	Natural Spline	Gastrointestinal Diseases	189	652	5	0.943984	0.77245	1.15361
Aerosolized Brevetoxin Index (ABI)	Natural Spline	Gastrointestinal Diseases	189	652	6	0.948805	0.751943	1.19721
Aerosolized Brevetoxin Index (ABI)	Natural Spline	Gastrointestinal Diseases	189	652	7	0.958675	0.757938	1.21258
Aerosolized Brevetoxin Index (ABI)	Natural Spline	Gastrointestinal Diseases	189	652	8	0.973751	0.791414	1.1981
Aerosolized Brevetoxin Index (ABI)	Natural Spline	Gastrointestinal Diseases	189	652	9	0.993435	0.843317	1.17027
Aerosolized Brevetoxin Index (ABI)	Natural Spline	Gastrointestinal Diseases	189	652	10	1.0171	0.883519	1.17087
Aerosolized Brevetoxin Index (ABI)	Natural Spline	Gastrointestinal Diseases	189	652	11	1.04408	0.866129	1.2586
Aerosolized Brevetoxin Index (ABI)	Natural Spline	Gastrointestinal Diseases	189	652	12	1.07368	0.806088	1.43009
Aerosolized Brevetoxin Index (ABI)	Natural Spline	Gastrointestinal Diseases	189	652	13	1.10508	0.734658	1.66228
Aerosolized Brevetoxin Index (ABI)	Natural Spline	Gastrointestinal Diseases	189	652	0-1	0.925553	0.438955	1.95156
Aerosolized Brevetoxin Index (ABI)	Natural Spline	Gastrointestinal Diseases	189	652	0-2	0.880413	0.346038	2.24001
Aerosolized Brevetoxin Index (ABI)	Natural Spline	Gastrointestinal Diseases	189	652	0-3	0.83289	0.299968	2.3126
Aerosolized Brevetoxin Index (ABI)	Natural Spline	Gastrointestinal Diseases	189	652	0-4	0.785697	0.278631	2.21554
Aerosolized Brevetoxin Index (ABI)	Natural Spline	Gastrointestinal Diseases	189	652	0-5	0.741685	0.268213	2.05097
Aerosolized Brevetoxin Index (ABI)	Natural Spline	Gastrointestinal Diseases	189	652	0-6	0.703715	0.25853	1.9155
Aerosolized Brevetoxin Index (ABI)	Natural Spline	Gastrointestinal Diseases	189	652	0-7	0.674634	0.24484	1.85889
Aerosolized Brevetoxin Index (ABI)	Natural Spline	Gastrointestinal Diseases	189	652	0-8	0.656926	0.230222	1.8745
Aerosolized Brevetoxin Index (ABI)	Natural Spline	Gastrointestinal Diseases	189	652	0-9	0.652613	0.221366	1.92398
Aerosolized Brevetoxin Index (ABI)	Natural Spline	Gastrointestinal Diseases	189	652	0-10	0.663772	0.223321	1.97291
Aerosolized Brevetoxin Index (ABI)	Natural Spline	Gastrointestinal Diseases	189	652	0-11	0.693033	0.237078	2.02589
Aerosolized Brevetoxin Index (ABI)	Natural Spline	Gastrointestinal Diseases	189	652	0-12	0.744094	0.255129	2.17018
Aerosolized Brevetoxin Index (ABI)	Natural Spline	Gastrointestinal Diseases	189	652	0-13	0.822286	0.255419	2.64723
Aerosolized Brevetoxin Index (ABI)	Natural Spline	Respiratory Diseases	164	564	0	1.55257	1.00214	2.40533	*
Aerosolized Brevetoxin Index (ABI)	Natural Spline	Respiratory Diseases	164	564	1	1.3108	0.964557	1.78134
Aerosolized Brevetoxin Index (ABI)	Natural Spline	Respiratory Diseases	164	564	2	1.11572	0.917077	1.35739
Aerosolized Brevetoxin Index (ABI)	Natural Spline	Respiratory Diseases	164	564	3	0.965253	0.84023	1.10888
Aerosolized Brevetoxin Index (ABI)	Natural Spline	Respiratory Diseases	164	564	4	0.855708	0.729549	1.00368
Aerosolized Brevetoxin Index (ABI)	Natural Spline	Respiratory Diseases	164	564	5	0.783686	0.63743	0.9635	*
Aerosolized Brevetoxin Index (ABI)	Natural Spline	Respiratory Diseases	164	564	6	0.747522	0.589587	0.947765	*
Aerosolized Brevetoxin Index (ABI)	Natural Spline	Respiratory Diseases	164	564	7	0.748441	0.591063	0.947723	*
Aerosolized Brevetoxin Index (ABI)	Natural Spline	Respiratory Diseases	164	564	8	0.786579	0.642421	0.963085	*
Aerosolized Brevetoxin Index (ABI)	Natural Spline	Respiratory Diseases	164	564	9	0.860978	0.739782	1.00203
Aerosolized Brevetoxin Index (ABI)	Natural Spline	Respiratory Diseases	164	564	10	0.973586	0.855969	1.10736
Aerosolized Brevetoxin Index (ABI)	Natural Spline	Respiratory Diseases	164	564	11	1.12812	0.93281	1.36433
Aerosolized Brevetoxin Index (ABI)	Natural Spline	Respiratory Diseases	164	564	12	1.32863	0.97973	1.80177
Aerosolized Brevetoxin Index (ABI)	Natural Spline	Respiratory Diseases	164	564	13	1.57755	1.01782	2.44509	*
Aerosolized Brevetoxin Index (ABI)	Natural Spline	Respiratory Diseases	164	564	0-1	2.03511	0.968633	4.27579
Aerosolized Brevetoxin Index (ABI)	Natural Spline	Respiratory Diseases	164	564	0-2	2.27062	0.900012	5.72848
Aerosolized Brevetoxin Index (ABI)	Natural Spline	Respiratory Diseases	164	564	0-3	2.19172	0.800472	6.00101
Aerosolized Brevetoxin Index (ABI)	Natural Spline	Respiratory Diseases	164	564	0-4	1.87547	0.677346	5.19291
Aerosolized Brevetoxin Index (ABI)	Natural Spline	Respiratory Diseases	164	564	0-5	1.46978	0.541514	3.98929
Aerosolized Brevetoxin Index (ABI)	Natural Spline	Respiratory Diseases	164	564	0-6	1.09869	0.409031	2.95119
Aerosolized Brevetoxin Index (ABI)	Natural Spline	Respiratory Diseases	164	564	0-7	0.822308	0.299488	2.25782
Aerosolized Brevetoxin Index (ABI)	Natural Spline	Respiratory Diseases	164	564	0-8	0.64681	0.225342	1.85657
Aerosolized Brevetoxin Index (ABI)	Natural Spline	Respiratory Diseases	164	564	0-9	0.556889	0.186834	1.6599
Aerosolized Brevetoxin Index (ABI)	Natural Spline	Respiratory Diseases	164	564	0-10	0.542179	0.180443	1.62909
Aerosolized Brevetoxin Index (ABI)	Natural Spline	Respiratory Diseases	164	564	0-11	0.611644	0.207409	1.80372
Aerosolized Brevetoxin Index (ABI)	Natural Spline	Respiratory Diseases	164	564	0-12	0.812647	0.274766	2.40348
Aerosolized Brevetoxin Index (ABI)	Natural Spline	Respiratory Diseases	164	564	0-13	1.28199	0.382752	4.29393
Aerosolized Brevetoxin Index (ABI)	Linear	Systemic States	160	538	0	1.00048	0.996814	1.00415
Aerosolized Brevetoxin Index (ABI)	Linear	Systemic States	160	538	1	1.00018	0.996918	1.00346
Aerosolized Brevetoxin Index (ABI)	Linear	Systemic States	160	538	2	0.999891	0.99699	1.0028
Aerosolized Brevetoxin Index (ABI)	Linear	Systemic States	160	538	3	0.999598	0.997014	1.00219
Aerosolized Brevetoxin Index (ABI)	Linear	Systemic States	160	538	4	0.999305	0.996974	1.00164
Aerosolized Brevetoxin Index (ABI)	Linear	Systemic States	160	538	5	0.999013	0.996844	1.00119
Aerosolized Brevetoxin Index (ABI)	Linear	Systemic States	160	538	6	0.99872	0.996606	1.00084
Aerosolized Brevetoxin Index (ABI)	Linear	Systemic States	160	538	7	0.998427	0.99625	1.00061
Aerosolized Brevetoxin Index (ABI)	Linear	Systemic States	160	538	8	0.998135	0.995786	1.00049
Aerosolized Brevetoxin Index (ABI)	Linear	Systemic States	160	538	9	0.997842	0.995237	1.00045
Aerosolized Brevetoxin Index (ABI)	Linear	Systemic States	160	538	10	0.99755	0.994624	1.00048
Aerosolized Brevetoxin Index (ABI)	Linear	Systemic States	160	538	11	0.997258	0.993967	1.00056
Aerosolized Brevetoxin Index (ABI)	Linear	Systemic States	160	538	12	0.996966	0.993278	1.00067
Aerosolized Brevetoxin Index (ABI)	Linear	Systemic States	160	538	13	0.996674	0.992568	1.0008
Aerosolized Brevetoxin Index (ABI)	Linear	Systemic States	160	538	0-1	1.00066	0.993749	1.00762
Aerosolized Brevetoxin Index (ABI)	Linear	Systemic States	160	538	0-2	1.00055	0.990783	1.01042
Aerosolized Brevetoxin Index (ABI)	Linear	Systemic States	160	538	0-3	1.00015	0.98789	1.01256
Aerosolized Brevetoxin Index (ABI)	Linear	Systemic States	160	538	0-4	0.999456	0.985038	1.01409
Aerosolized Brevetoxin Index (ABI)	Linear	Systemic States	160	538	0-5	0.998469	0.982187	1.01502
Aerosolized Brevetoxin Index (ABI)	Linear	Systemic States	160	538	0-6	0.997191	0.979287	1.01542
Aerosolized Brevetoxin Index (ABI)	Linear	Systemic States	160	538	0-7	0.995623	0.976279	1.01535
Aerosolized Brevetoxin Index (ABI)	Linear	Systemic States	160	538	0-8	0.993766	0.97309	1.01488
Aerosolized Brevetoxin Index (ABI)	Linear	Systemic States	160	538	0-9	0.991622	0.969638	1.0141
Aerosolized Brevetoxin Index (ABI)	Linear	Systemic States	160	538	0-10	0.989192	0.965829	1.01312
Aerosolized Brevetoxin Index (ABI)	Linear	Systemic States	160	538	0-11	0.98648	0.961567	1.01204
Aerosolized Brevetoxin Index (ABI)	Linear	Systemic States	160	538	0-12	0.983487	0.95676	1.01096
Aerosolized Brevetoxin Index (ABI)	Linear	Systemic States	160	538	0-13	0.980215	0.951325	1.00998
Aerosolized Brevetoxin Index (ABI)	Linear	Psychiatric and Behavioral Diseases & Substance Abuse	157	533	0	0.999169	0.992011	1.00638
Aerosolized Brevetoxin Index (ABI)	Linear	Psychiatric and Behavioral Diseases & Substance Abuse	157	533	1	0.999601	0.993226	1.00602
Aerosolized Brevetoxin Index (ABI)	Linear	Psychiatric and Behavioral Diseases & Substance Abuse	157	533	2	1.00003	0.994387	1.00571
Aerosolized Brevetoxin Index (ABI)	Linear	Psychiatric and Behavioral Diseases & Substance Abuse	157	533	3	1.00047	0.995471	1.00548
Aerosolized Brevetoxin Index (ABI)	Linear	Psychiatric and Behavioral Diseases & Substance Abuse	157	533	4	1.0009	0.996442	1.00537
Aerosolized Brevetoxin Index (ABI)	Linear	Psychiatric and Behavioral Diseases & Substance Abuse	157	533	5	1.00133	0.997254	1.00542
Aerosolized Brevetoxin Index (ABI)	Linear	Psychiatric and Behavioral Diseases & Substance Abuse	157	533	6	1.00176	0.997859	1.00568
Aerosolized Brevetoxin Index (ABI)	Linear	Psychiatric and Behavioral Diseases & Substance Abuse	157	533	7	1.0022	0.998229	1.00618
Aerosolized Brevetoxin Index (ABI)	Linear	Psychiatric and Behavioral Diseases & Substance Abuse	157	533	8	1.00263	0.998374	1.00691
Aerosolized Brevetoxin Index (ABI)	Linear	Psychiatric and Behavioral Diseases & Substance Abuse	157	533	9	1.00306	0.998335	1.00782
Aerosolized Brevetoxin Index (ABI)	Linear	Psychiatric and Behavioral Diseases & Substance Abuse	157	533	10	1.0035	0.998161	1.00886
Aerosolized Brevetoxin Index (ABI)	Linear	Psychiatric and Behavioral Diseases & Substance Abuse	157	533	11	1.00393	0.997892	1.01001
Aerosolized Brevetoxin Index (ABI)	Linear	Psychiatric and Behavioral Diseases & Substance Abuse	157	533	12	1.00437	0.997558	1.01122
Aerosolized Brevetoxin Index (ABI)	Linear	Psychiatric and Behavioral Diseases & Substance Abuse	157	533	13	1.0048	0.997178	1.01248
Aerosolized Brevetoxin Index (ABI)	Linear	Psychiatric and Behavioral Diseases & Substance Abuse	157	533	0-1	0.99877	0.985302	1.01242
Aerosolized Brevetoxin Index (ABI)	Linear	Psychiatric and Behavioral Diseases & Substance Abuse	157	533	0-2	0.998802	0.979815	1.01816
Aerosolized Brevetoxin Index (ABI)	Linear	Psychiatric and Behavioral Diseases & Substance Abuse	157	533	0-3	0.999267	0.975487	1.02363
Aerosolized Brevetoxin Index (ABI)	Linear	Psychiatric and Behavioral Diseases & Substance Abuse	157	533	0-4	1.00016	0.97225	1.02888
Aerosolized Brevetoxin Index (ABI)	Linear	Psychiatric and Behavioral Diseases & Substance Abuse	157	533	0-5	1.0015	0.970027	1.03399
Aerosolized Brevetoxin Index (ABI)	Linear	Psychiatric and Behavioral Diseases & Substance Abuse	157	533	0-6	1.00326	0.968727	1.03903
Aerosolized Brevetoxin Index (ABI)	Linear	Psychiatric and Behavioral Diseases & Substance Abuse	157	533	0-7	1.00547	0.968239	1.04413
Aerosolized Brevetoxin Index (ABI)	Linear	Psychiatric and Behavioral Diseases & Substance Abuse	157	533	0-8	1.00811	0.968432	1.04942
Aerosolized Brevetoxin Index (ABI)	Linear	Psychiatric and Behavioral Diseases & Substance Abuse	157	533	0-9	1.0112	0.969148	1.05508
Aerosolized Brevetoxin Index (ABI)	Linear	Psychiatric and Behavioral Diseases & Substance Abuse	157	533	0-10	1.01474	0.970204	1.06132
Aerosolized Brevetoxin Index (ABI)	Linear	Psychiatric and Behavioral Diseases & Substance Abuse	157	533	0-11	1.01873	0.971397	1.06837
Aerosolized Brevetoxin Index (ABI)	Linear	Psychiatric and Behavioral Diseases & Substance Abuse	157	533	0-12	1.02318	0.972517	1.07648
Aerosolized Brevetoxin Index (ABI)	Linear	Psychiatric and Behavioral Diseases & Substance Abuse	157	533	0-13	1.02809	0.973362	1.08589
Aerosolized Brevetoxin Index (ABI)	Linear	Skin, Dermatologic & Soft Tissue Diseases	121	403	0	0.993457	0.983457	1.00356
Aerosolized Brevetoxin Index (ABI)	Linear	Skin, Dermatologic & Soft Tissue Diseases	121	403	1	0.994098	0.984989	1.00329
Aerosolized Brevetoxin Index (ABI)	Linear	Skin, Dermatologic & Soft Tissue Diseases	121	403	2	0.994739	0.986473	1.00307
Aerosolized Brevetoxin Index (ABI)	Linear	Skin, Dermatologic & Soft Tissue Diseases	121	403	3	0.99538	0.987891	1.00293
Aerosolized Brevetoxin Index (ABI)	Linear	Skin, Dermatologic & Soft Tissue Diseases	121	403	4	0.996022	0.98922	1.00287
Aerosolized Brevetoxin Index (ABI)	Linear	Skin, Dermatologic & Soft Tissue Diseases	121	403	5	0.996664	0.990428	1.00294
Aerosolized Brevetoxin Index (ABI)	Linear	Skin, Dermatologic & Soft Tissue Diseases	121	403	6	0.997307	0.991479	1.00317
Aerosolized Brevetoxin Index (ABI)	Linear	Skin, Dermatologic & Soft Tissue Diseases	121	403	7	0.99795	0.992336	1.0036
Aerosolized Brevetoxin Index (ABI)	Linear	Skin, Dermatologic & Soft Tissue Diseases	121	403	8	0.998593	0.992977	1.00424
Aerosolized Brevetoxin Index (ABI)	Linear	Skin, Dermatologic & Soft Tissue Diseases	121	403	9	0.999237	0.993401	1.00511
Aerosolized Brevetoxin Index (ABI)	Linear	Skin, Dermatologic & Soft Tissue Diseases	121	403	10	0.999881	0.99363	1.00617
Aerosolized Brevetoxin Index (ABI)	Linear	Skin, Dermatologic & Soft Tissue Diseases	121	403	11	1.00053	0.9937	1.0074
Aerosolized Brevetoxin Index (ABI)	Linear	Skin, Dermatologic & Soft Tissue Diseases	121	403	12	1.00117	0.993646	1.00875
Aerosolized Brevetoxin Index (ABI)	Linear	Skin, Dermatologic & Soft Tissue Diseases	121	403	13	1.00182	0.9935	1.0102
Aerosolized Brevetoxin Index (ABI)	Linear	Skin, Dermatologic & Soft Tissue Diseases	121	403	0-1	0.987594	0.968705	1.00685
Aerosolized Brevetoxin Index (ABI)	Linear	Skin, Dermatologic & Soft Tissue Diseases	121	403	0-2	0.982398	0.95564	1.00991
Aerosolized Brevetoxin Index (ABI)	Linear	Skin, Dermatologic & Soft Tissue Diseases	121	403	0-3	0.97786	0.944162	1.01276
Aerosolized Brevetoxin Index (ABI)	Linear	Skin, Dermatologic & Soft Tissue Diseases	121	403	0-4	0.97397	0.934171	1.01546
Aerosolized Brevetoxin Index (ABI)	Linear	Skin, Dermatologic & Soft Tissue Diseases	121	403	0-5	0.970721	0.92557	1.01807
Aerosolized Brevetoxin Index (ABI)	Linear	Skin, Dermatologic & Soft Tissue Diseases	121	403	0-6	0.968107	0.918257	1.02066
Aerosolized Brevetoxin Index (ABI)	Linear	Skin, Dermatologic & Soft Tissue Diseases	121	403	0-7	0.966122	0.912126	1.02331
Aerosolized Brevetoxin Index (ABI)	Linear	Skin, Dermatologic & Soft Tissue Diseases	121	403	0-8	0.964763	0.90706	1.02614
Aerosolized Brevetoxin Index (ABI)	Linear	Skin, Dermatologic & Soft Tissue Diseases	121	403	0-9	0.964027	0.902934	1.02925
Aerosolized Brevetoxin Index (ABI)	Linear	Skin, Dermatologic & Soft Tissue Diseases	121	403	0-10	0.963912	0.899605	1.03282
Aerosolized Brevetoxin Index (ABI)	Linear	Skin, Dermatologic & Soft Tissue Diseases	121	403	0-11	0.964419	0.896921	1.037
Aerosolized Brevetoxin Index (ABI)	Linear	Skin, Dermatologic & Soft Tissue Diseases	121	403	0-12	0.965549	0.894711	1.04199
Aerosolized Brevetoxin Index (ABI)	Linear	Skin, Dermatologic & Soft Tissue Diseases	121	403	0-13	0.967303	0.8928	1.04802
Aerosolized Brevetoxin Index (ABI)	Linear	Neurologic Diseases	106	358	0	0.996539	0.991617	1.00149
Aerosolized Brevetoxin Index (ABI)	Linear	Neurologic Diseases	106	358	1	0.996723	0.992332	1.00113
Aerosolized Brevetoxin Index (ABI)	Linear	Neurologic Diseases	106	358	2	0.996907	0.993013	1.00082
Aerosolized Brevetoxin Index (ABI)	Linear	Neurologic Diseases	106	358	3	0.997091	0.993643	1.00055
Aerosolized Brevetoxin Index (ABI)	Linear	Neurologic Diseases	106	358	4	0.997276	0.994201	1.00036
Aerosolized Brevetoxin Index (ABI)	Linear	Neurologic Diseases	106	358	5	0.99746	0.994657	1.00027
Aerosolized Brevetoxin Index (ABI)	Linear	Neurologic Diseases	106	358	6	0.997644	0.994979	1.00032
Aerosolized Brevetoxin Index (ABI)	Linear	Neurologic Diseases	106	358	7	0.997828	0.995146	1.00052
Aerosolized Brevetoxin Index (ABI)	Linear	Neurologic Diseases	106	358	8	0.998013	0.995161	1.00087
Aerosolized Brevetoxin Index (ABI)	Linear	Neurologic Diseases	106	358	9	0.998197	0.995048	1.00136
Aerosolized Brevetoxin Index (ABI)	Linear	Neurologic Diseases	106	358	10	0.998382	0.99484	1.00194
Aerosolized Brevetoxin Index (ABI)	Linear	Neurologic Diseases	106	358	11	0.998566	0.994563	1.00258
Aerosolized Brevetoxin Index (ABI)	Linear	Neurologic Diseases	106	358	12	0.99875	0.99424	1.00328
Aerosolized Brevetoxin Index (ABI)	Linear	Neurologic Diseases	106	358	13	0.998935	0.993885	1.00401
Aerosolized Brevetoxin Index (ABI)	Linear	Neurologic Diseases	106	358	0-1	0.993274	0.984021	1.00261
Aerosolized Brevetoxin Index (ABI)	Linear	Neurologic Diseases	106	358	0-2	0.990202	0.977173	1.0034
Aerosolized Brevetoxin Index (ABI)	Linear	Neurologic Diseases	106	358	0-3	0.987322	0.971031	1.00389
Aerosolized Brevetoxin Index (ABI)	Linear	Neurologic Diseases	106	358	0-4	0.984632	0.965549	1.00409
Aerosolized Brevetoxin Index (ABI)	Linear	Neurologic Diseases	106	358	0-5	0.982131	0.960674	1.00407
Aerosolized Brevetoxin Index (ABI)	Linear	Neurologic Diseases	106	358	0-6	0.979817	0.956343	1.00387
Aerosolized Brevetoxin Index (ABI)	Linear	Neurologic Diseases	106	358	0-7	0.977689	0.952483	1.00356
Aerosolized Brevetoxin Index (ABI)	Linear	Neurologic Diseases	106	358	0-8	0.975746	0.949006	1.00324
Aerosolized Brevetoxin Index (ABI)	Linear	Neurologic Diseases	106	358	0-9	0.973987	0.945809	1.003
Aerosolized Brevetoxin Index (ABI)	Linear	Neurologic Diseases	106	358	0-10	0.972411	0.942774	1.00298
Aerosolized Brevetoxin Index (ABI)	Linear	Neurologic Diseases	106	358	0-11	0.971017	0.93977	1.0033
Aerosolized Brevetoxin Index (ABI)	Linear	Neurologic Diseases	106	358	0-12	0.969803	0.93666	1.00412
Aerosolized Brevetoxin Index (ABI)	Linear	Neurologic Diseases	106	358	0-13	0.96877	0.933313	1.00557
Aerosolized Brevetoxin Index (ABI)	Linear	Overall	2152	7300	0	0.999346	0.998561	1.00013
Aerosolized Brevetoxin Index (ABI)	Linear	Overall	2152	7300	1	0.999442	0.998749	1.00014
Aerosolized Brevetoxin Index (ABI)	Linear	Overall	2152	7300	2	0.999538	0.998935	1.00014
Aerosolized Brevetoxin Index (ABI)	Linear	Overall	2152	7300	3	0.999634	0.999118	1.00015
Aerosolized Brevetoxin Index (ABI)	Linear	Overall	2152	7300	4	0.999729	0.999295	1.00016
Aerosolized Brevetoxin Index (ABI)	Linear	Overall	2152	7300	5	0.999825	0.999462	1.00019
Aerosolized Brevetoxin Index (ABI)	Linear	Overall	2152	7300	6	0.999921	0.999612	1.00023
Aerosolized Brevetoxin Index (ABI)	Linear	Overall	2152	7300	7	1.00002	0.999736	1.0003
Aerosolized Brevetoxin Index (ABI)	Linear	Overall	2152	7300	8	1.00011	0.999826	1.0004
Aerosolized Brevetoxin Index (ABI)	Linear	Overall	2152	7300	9	1.00021	0.999883	1.00053
Aerosolized Brevetoxin Index (ABI)	Linear	Overall	2152	7300	10	1.0003	0.999917	1.00069
Aerosolized Brevetoxin Index (ABI)	Linear	Overall	2152	7300	11	1.0004	0.999938	1.00086
Aerosolized Brevetoxin Index (ABI)	Linear	Overall	2152	7300	12	1.0005	0.99995	1.00104
Aerosolized Brevetoxin Index (ABI)	Linear	Overall	2152	7300	13	1.00059	0.999958	1.00123
Aerosolized Brevetoxin Index (ABI)	Linear	Overall	2152	7300	0-1	0.998789	0.997312	1.00027
Aerosolized Brevetoxin Index (ABI)	Linear	Overall	2152	7300	0-2	0.998327	0.996252	1.00041
Aerosolized Brevetoxin Index (ABI)	Linear	Overall	2152	7300	0-3	0.997962	0.995379	1.00055
Aerosolized Brevetoxin Index (ABI)	Linear	Overall	2152	7300	0-4	0.997692	0.994688	1.0007
Aerosolized Brevetoxin Index (ABI)	Linear	Overall	2152	7300	0-5	0.997517	0.994178	1.00087
Aerosolized Brevetoxin Index (ABI)	Linear	Overall	2152	7300	0-6	0.997439	0.993842	1.00105
Aerosolized Brevetoxin Index (ABI)	Linear	Overall	2152	7300	0-7	0.997455	0.993675	1.00125
Aerosolized Brevetoxin Index (ABI)	Linear	Overall	2152	7300	0-8	0.997568	0.99367	1.00148
Aerosolized Brevetoxin Index (ABI)	Linear	Overall	2152	7300	0-9	0.997776	0.993815	1.00175
Aerosolized Brevetoxin Index (ABI)	Linear	Overall	2152	7300	0-10	0.99808	0.994095	1.00208
Aerosolized Brevetoxin Index (ABI)	Linear	Overall	2152	7300	0-11	0.998479	0.994489	1.00249
Aerosolized Brevetoxin Index (ABI)	Linear	Overall	2152	7300	0-12	0.998975	0.99497	1.003
Aerosolized Brevetoxin Index (ABI)	Linear	Overall	2152	7300	0-13	0.999566	0.995503	1.00365
*Adjusted for daily heat index (°C), ozone (ppb), PM2.5 (µg/m3), and federal holiday status (yes/no) on Lag0 **Negative controls include trauma; child abuse; musculoskeletal & connective tissue diseases; metabolic & nutritional diseases; genital & reproductive diseases; and neoplastic diseases

## Sheet: SupplementalTable5
Supplemental Table 5. Frequencies and proportions of same-day tropical cyclone exposures by case and control days
PECARN Diagnosis Group	Case Days (Event Days)	Case Days with Same-Day Tropical Cyclone (n, %)	Control Days (Referent Days)	Control Days with Same-Day Tropical Cyclone (n, %)
Allergic, Immunologic & Rheumatologic Diseases	17	0 (0)	60	0 (0)
Child Abuse†	5	0 (0)	20	0 (0)
Circulatory & Cardiovascular Diseases	25	0 (0)	87	1 (1.1)
Diseases of the Eye	53	0 (0)	178	0 (0)
Endocrine, Metabolic & Nutritional Diseases†	85	0 (0)	289	0 (0)
ENT, Dental & Mouth Diseases	321	0 (0)	1085	0 (0)
Fluid & Electrolyte Disorders	15	0 (0)	53	0 (0)
Gastrointestinal Diseases	237	1 (0.4)	817	1 (0.1)
Genital & Reproductive Diseases†	49	0 (0)	170	0 (0)
Hematologic Diseases	44	0 (0)	145	1 (0.7)
Musculoskeletal & Connective Tissue Diseases†	176	0 (0)	580	0 (0)
Neoplastic Diseases (Cancer, Not Benign Neoplasms)†	7	0 (0)	23	0 (0)
Neurologic Diseases	131	0 (0)	440	0 (0)
Psychiatric/Behavioral Diseases & Substance Abuse	190	0 (0)	642	4 (0.6)
Respiratory Diseases	216	0 (0)	735	2 (0.3)
Skin, Dermatologic & Soft Tissue Diseases	142	0 (0)	475	1 (0.2)
Systemic States	204	0 (0)	689	2 (0.3)
Toxicologic Emergencies (Including Environment)	6	0 (0)	21	0 (0)
Trauma†	376	1 (0.3)	1270	1 (0.1)
Urinary Tract Diseases	41	0 (0)	134	1 (0.7)
Other/Missing	246	1 (0.4)	846	3 (0.4)
Overall	2586	3 (0.1)	8759	17 (0.2)
†Collapsed into a negative control group (n=698) with no expected plausible causal effect from brevetoxin exposures
